# Supplementary material for: Systems Biology Reveals NR2F6 and TGFB1 as Key Regulators of Feed Efficiency in Beef Cattle
Source: Front Genet. 2019 Mar 22;10:230. doi: 10.3389/fgene.2019.00230 (PMC6439317; doi:10.3389/fgene.2019.00230)
Supplement: Supplementary file 1 [file Table_1.XLSX]

## Sheet: S1
Supplementary Table 1. Information of reads mapping to bovine genome per sample.
	Number of input reads	Uniquely mapped reads number	Uniquely mapped reads %	Average mapped length	Number of reads mapped to multiple loci	% of reads mapped to multiple loci	Number of reads mapped to too many loci	% of reads mapped to too many loci	% of reads unmapped: too short	% of reads unmapped: other
R08ADR	17311712	15586139	0.9003	199.65	776935	0.0449	157587	0.0091	0.0444	0.0013
R19ADR	15484176	14117844	0.9118	199.66	726790	0.0469	178582	0.0115	0.0284	0.0014
R20ADR	14657646	13179304	0.8991	199.64	575199	0.0392	95182	0.0065	0.0535	0.0017
R31ADR	15679237	13991555	0.8924	199.66	730397	0.0466	146179	0.0093	0.0504	0.0013
R33ADR	14053710	12710211	0.9044	199.68	560450	0.0399	122992	0.0088	0.0458	0.0012
R34ADR	14312597	13030561	0.9104	199.7	526484	0.0368	96295	0.0067	0.0452	0.0008
R36ADR	14389095	12614771	0.8767	199.61	649766	0.0452	170847	0.0119	0.0642	0.002
R52ADR	15054920	13489178	0.896	199.68	646437	0.0429	136367	0.0091	0.0512	0.0008
R54ADR	13150194	11684224	0.8885	199.69	591301	0.045	145419	0.0111	0.0539	0.0015
R57ADR	13437974	11909581	0.8863	199.71	655886	0.0488	169491	0.0126	0.0504	0.0019
R77ADR	14748191	13057917	0.8854	199.6	808816	0.0548	199132	0.0135	0.0447	0.0015
R78ADR	11984837	10838506	0.9044	199.77	505453	0.0422	102933	0.0086	0.0439	0.0009
R84ADR	13157352	11776054	0.895	199.7	595484	0.0453	120259	0.0091	0.0496	0.001
R95ADR	12319556	10911616	0.8857	199.61	553729	0.0449	138798	0.0113	0.0564	0.0016
R99ADR	12256301	11059466	0.9023	199.71	429379	0.035	87871	0.0072	0.0544	0.001
R08LIV	16644352	12758767	0.7666	198.02	1586882	0.0953	928387	0.0558	0.0522	0.0301
R19LIV	13464177	6528762	0.4849	197.3	2137101	0.1587	1242122	0.0923	0.2423	0.0219
R20LIV	15003365	4770874	0.318	197.77	4202572	0.2801	2907203	0.1938	0.1297	0.0785
R21LIV	13264623	11929943	0.8994	198.11	561538	0.0423	115385	0.0087	0.0477	0.0019
R31LIV	13979304	9218803	0.6595	197.54	1822344	0.1304	958574	0.0686	0.1313	0.0103
R33LIV	12295848	4754769	0.3867	196.24	2566076	0.2087	1539248	0.1252	0.257	0.0225
R34LIV	12793306	6579281	0.5143	197.52	2227446	0.1741	1286025	0.1005	0.1938	0.0173
R36LIV	12975925	11399184	0.8785	197.75	675473	0.0521	212282	0.0164	0.0507	0.0024
R50LIV	12130923	10735178	0.8849	198.11	614660	0.0507	211775	0.0175	0.0439	0.003
R52LIV	14879963	3800256	0.2554	196.25	2828636	0.1901	1854573	0.1246	0.4029	0.027
R54LIV	13473232	11384100	0.8449	197.96	919420	0.0682	411860	0.0306	0.0491	0.0071
R57LIV	12510081	10887400	0.8703	198.03	664990	0.0532	238023	0.019	0.0548	0.0028
R58LIV	13161184	5562898	0.4227	196.43	2210931	0.168	1307553	0.0993	0.2947	0.0153
R77LIV	12556002	10951016	0.8722	198.26	642664	0.0512	204910	0.0163	0.0563	0.0041
R78LIV	12813151	7009237	0.547	196.84	1831523	0.1429	1022002	0.0798	0.2171	0.0132
R84LIV	12892306	5875167	0.4557	196.64	2242869	0.174	1379820	0.107	0.243	0.0203
R95LIV	12543809	7339635	0.5851	197.11	2097051	0.1672	1208290	0.0963	0.1398	0.0115
R99LIV	12609866	5962274	0.4728	197.06	1448706	0.1149	885819	0.0702	0.3279	0.0142
R08MUS	15019248	14116482	0.9399	199.52	332740	0.0222	38755	0.0026	0.0335	0.0019
R19MUS	12288101	11430883	0.9302	199.66	265753	0.0216	32024	0.0026	0.0441	0.0014
R20MUS	12756385	11829913	0.9274	199.67	243059	0.0191	14347	0.0011	0.0517	0.0008
R21MUS	14357638	13276713	0.9247	199.68	286087	0.0199	14562	0.001	0.0537	0.0007
R33MUS	12963449	11942468	0.9212	199.62	269508	0.0208	27228	0.0021	0.0546	0.0013
R34MUS	12445124	11678594	0.9384	199.71	238116	0.0191	17694	0.0014	0.0401	0.0009
R36MUS	11400396	10485333	0.9197	199.72	216732	0.019	16964	0.0015	0.0589	0.0009
R50MUS	13555912	12561142	0.9266	199.73	256211	0.0189	19102	0.0014	0.0522	0.0008
R52MUS	13072121	12082510	0.9243	199.66	294044	0.0225	25475	0.0019	0.0502	0.0011
R54MUS	12574759	11659308	0.9272	199.67	250371	0.0199	21892	0.0017	0.0502	0.001
R57MUS	11801962	10924216	0.9256	199.71	225982	0.0191	23505	0.002	0.0519	0.0013
R58MUS	12562287	11687683	0.9304	199.74	240592	0.0192	21238	0.0017	0.0478	0.001
R77MUS	14921977	13893210	0.9311	199.74	289918	0.0194	21592	0.0014	0.0471	0.0009
R78MUS	14189133	13136846	0.9258	199.65	312377	0.022	22882	0.0016	0.0496	0.001
R84MUS	13940639	12877578	0.9237	199.67	286043	0.0205	23939	0.0017	0.0529	0.0011
R95MUS	13831924	12844993	0.9286	199.73	244046	0.0176	20720	0.0015	0.0512	0.001
R99MUS	12808965	12043672	0.9403	199.68	269089	0.021	13733	0.0011	0.037	0.0006
R08HYP	13120331	11914705	0.9081	198.31	425570	0.0324	112828	0.0086	0.0494	0.0015
R19HYP	12065796	10993080	0.9111	198.24	359479	0.0298	83594	0.0069	0.0513	0.0009
R20HYP	12229646	11140727	0.911	198.19	363576	0.0297	93559	0.0077	0.0504	0.0012
R21HYP	11893346	10777742	0.9062	198.85	351426	0.0295	85380	0.0072	0.056	0.0011
R31HYP	11960881	10933178	0.9141	198.22	365918	0.0306	101655	0.0085	0.0455	0.0013
R33HYP	12636092	11608147	0.9187	198.21	361462	0.0286	82407	0.0065	0.0452	0.001
R34HYP	12003708	10956079	0.9127	198.33	347913	0.029	94953	0.0079	0.0491	0.0013
R36HYP	12254537	11223111	0.9158	198.44	390742	0.0319	110587	0.009	0.0419	0.0013
R50HYP	12250215	11219563	0.9159	198.29	394271	0.0322	108891	0.0089	0.0421	0.001
R52HYP	20032830	18232647	0.9101	198.58	716024	0.0357	196009	0.0098	0.0429	0.0014
R54HYP	14109017	12986421	0.9204	198.55	393962	0.0279	90584	0.0064	0.0442	0.001
R57HYP	14436331	13303170	0.9215	198.84	386658	0.0268	93811	0.0065	0.0442	0.001
R58HYP	12955343	11899233	0.9185	198.12	386847	0.0299	94342	0.0073	0.0428	0.0015
R77HYP	12324325	11069507	0.8982	197.66	426089	0.0346	123399	0.01	0.0558	0.0015
R78HYP	13706040	12595121	0.9189	198.68	346096	0.0253	63487	0.0046	0.0503	0.0009
R84HYP	14842284	13721771	0.9245	198.4	415513	0.028	89658	0.006	0.0404	0.001
R95HYP	13471502	12503963	0.9282	198.63	366132	0.0272	83498	0.0062	0.0374	0.0011
R99HYP	13274686	12062463	0.9087	198.64	528359	0.0398	174356	0.0131	0.0366	0.0018
R08PIT	12935228	11666185	0.9019	198.5	472050	0.0365	150587	0.0116	0.048	0.0019
R19PIT	9811220	8825479	0.8995	198.8	361946	0.0369	122049	0.0124	0.0493	0.0019
R20PIT	12715681	11458545	0.9011	198.37	460337	0.0362	174255	0.0137	0.0467	0.0022
R21PIT	12309706	11226415	0.912	198.57	418667	0.034	112172	0.0091	0.0429	0.002
R31PIT	13418457	12142470	0.9049	198.23	452634	0.0337	149612	0.0111	0.0477	0.0025
R33PIT	12883165	11521320	0.8943	198.25	493580	0.0383	196883	0.0153	0.0491	0.003
R34PIT	12940954	11679032	0.9025	197.68	463072	0.0358	176556	0.0136	0.0459	0.0022
R36PIT	12622175	11379352	0.9015	198.41	430086	0.0341	145661	0.0115	0.0502	0.0027
R50PIT	12935237	11771429	0.91	198.29	402353	0.0311	118048	0.0091	0.0481	0.0017
R52PIT	17199240	15699417	0.9128	198.26	539539	0.0314	140437	0.0082	0.0456	0.0021
R54PIT	12518961	11279074	0.901	198.14	424703	0.0339	124053	0.0099	0.0531	0.0021
R57PIT	12497754	11183636	0.8949	197.97	485927	0.0389	178037	0.0142	0.0496	0.0025
R58PIT	12375062	11169674	0.9026	198.5	427837	0.0346	149664	0.0121	0.0484	0.0023
R77PIT	11507839	10343363	0.8988	197.34	378295	0.0329	123024	0.0107	0.0557	0.0019
R78PIT	11937283	10875448	0.911	197.37	353817	0.0296	92308	0.0077	0.0501	0.0015
R84PIT	11166126	10092669	0.9039	198.45	373385	0.0334	118514	0.0106	0.05	0.002
R95PIT	11637843	10615593	0.9122	198.38	347245	0.0298	85591	0.0074	0.0494	0.0012
R99PIT	11815715	10803927	0.9144	198.58	367121	0.0311	107662	0.0091	0.0438	0.0017
