# Supplementary material for: Systems Biology Reveals NR2F6 and TGFB1 as Key Regulators of Feed Efficiency in Beef Cattle
Source: Front Genet. 2019 Mar 22;10:230. doi: 10.3389/fgene.2019.00230 (PMC6439317; doi:10.3389/fgene.2019.00230)
Supplement: Supplementary file 2 [file Table_2.XLSX]

## Sheet: A
Supplementary Table 2. Adrenal differentially expressed genes between high and low feed efficiency (FE).
Gene ID	Gene Name	Description	Low FE*	High FE*	Low-High FE		*mean log2 FPKM
ENSBTAG00000013210	ADAMTS4	ADAM metallopeptidase with thrombospondin type 1 motif 4	3.00734	3.75747	-0.75013
ENSBTAG00000006991	ADH6	alcohol dehydrogenase 6 (class V)	6.30333	4.59659	1.70674
ENSBTAG00000014955	AMH	anti-Mullerian hormone	2.48417	3.58234	-1.09817
ENSBTAG00000002258	APOA1	apolipoprotein A1	2.9163	2.06892	0.84738
ENSBTAG00000010551	ATP1A2	Sodium/potassium-transporting ATPase subunit alpha-2	3.52399	4.2781	-0.75411
ENSBTAG00000043564	ATP8	ATP synthase protein 8	13.8812	14.4227	-0.5415
ENSBTAG00000007175	AVPR1A	arginine vasopressin receptor 1A	4.1397	4.63371	-0.49401
ENSBTAG00000009493	BCL3	B-cell CLL/lymphoma 3	3.40635	3.87748	-0.47113
ENSBTAG00000019588	BLA-DQB		6.81149	6.14271	0.66878
ENSBTAG00000017642	BMP3	bone morphogenetic protein 3	3.69832	3.02477	0.67355
ENSBTAG00000038128	BOLA-DQA5		3.18794	3.95014	-0.7622
ENSBTAG00000029942	bta-mir-29c	bta-mir-29c	2.04947	2.66448	-0.61501
ENSBTAG00000046529	bta-mir-4657	bta-mir-4657	3.25385	3.79901	-0.54516
ENSBTAG00000023776	C11H9orf116	UPF0691 protein C9orf116 homolog	3.34358	3.9751	-0.63152
ENSBTAG00000044004	C9orf84	chromosome 9 open reading frame 84	2.61033	3.35119	-0.74086
ENSBTAG00000017733	CA2	carbonic anhydrase 2	5.75723	6.66026	-0.90303
ENSBTAG00000008723	CCBE1	collagen and calcium binding EGF domains 1	2.20902	2.97353	-0.76451
ENSBTAG00000010161	CCL21	C-C motif chemokine ligand 21	3.90522	4.87297	-0.96775
ENSBTAG00000017442	CDO1	cysteine dioxygenase type 1	4.60068	5.30598	-0.7053
ENSBTAG00000019060	CLDN11	claudin 11	2.38829	3.16553	-0.77724
ENSBTAG00000010801	CMBL	carboxymethylenebutenolidase homolog	6.75044	7.24055	-0.49011
ENSBTAG00000014335	CYP17A1	cytochrome P450 family 17 subfamily A member 1	11.0083	11.4773	-0.469
ENSBTAG00000015735	CYP4F2		5.36663	5.94184	-0.57521
ENSBTAG00000043550	cytb	Cytochrome b	13.0922	13.6571	-0.5649
ENSBTAG00000032481	DAPL1	death associated protein like 1	4.07492	4.59653	-0.52161
ENSBTAG00000021211	DPT	dermatopontin	4.60884	5.16428	-0.55544
ENSBTAG00000024058	EGR4	early growth response 4	1.57872	2.72281	-1.14409
ENSBTAG00000000560	ENSBTAG00000000560		1.86435	2.87305	-1.0087
ENSBTAG00000009656	ENSBTAG00000009656		4.92766	5.42782	-0.50016
ENSBTAG00000010155	ENSBTAG00000010155		4.87136	4.21525	0.65611
ENSBTAG00000020803	ENSBTAG00000020803		4.86662	6.81624	-1.94962
ENSBTAG00000023372	ENSBTAG00000023372		4.37015	3.70191	0.66824
ENSBTAG00000024608	ENSBTAG00000024608		4.59571	2.8521	1.74361
ENSBTAG00000027075	ENSBTAG00000027075		4.51502	5.73011	-1.21509
ENSBTAG00000027962	ENSBTAG00000027962		3.16303	3.80999	-0.64696
ENSBTAG00000031082	ENSBTAG00000031082		3.76145	4.58007	-0.81862
ENSBTAG00000031160	ENSBTAG00000031160		4.07688	3.06912	1.00776
ENSBTAG00000032057	ENSBTAG00000032057		3.58474	5.10998	-1.52524
ENSBTAG00000034189	ENSBTAG00000034189		4.35233	4.86666	-0.51433
ENSBTAG00000037605	ENSBTAG00000037605		6.37617	4.98827	1.3879
ENSBTAG00000045585	ENSBTAG00000045585		2.38793	3.03093	-0.643
ENSBTAG00000046711	ENSBTAG00000046711		2.09494	3.43032	-1.33538
ENSBTAG00000047529	ENSBTAG00000047529		3.59893	2.5448	1.05413
ENSBTAG00000048049	ENSBTAG00000048049		2.86701	1.82491	1.0421
ENSBTAG00000048058	ENSBTAG00000048058		3.65366	4.44039	-0.78673
ENSBTAG00000048135	ENSBTAG00000048135		4.7716	4.0781	0.6935
ENSBTAG00000008462	FAM43A	family with sequence similarity 43 member A	3.843	3.19498	0.64802
ENSBTAG00000006820	FATE1	fetal and adult testis expressed 1	5.40928	6.02498	-0.6157
ENSBTAG00000020191	FEV	FEV, ETS transcription factor	1.81682	2.88289	-1.06607
ENSBTAG00000002107	FZD1	frizzled class receptor 1	3.6105	4.07661	-0.46611
ENSBTAG00000012504	GAS2L1	growth arrest specific 2 like 1	5.25443	6.00785	-0.75342
ENSBTAG00000021658	GRASP	general receptor for phosphoinositides 1 associated scaffold protein	3.49419	3.95615	-0.46196
ENSBTAG00000019291	GRB14	growth factor receptor bound protein 14	5.67449	6.17995	-0.50546
ENSBTAG00000006546	GSTA2	Glutathione S-transferase A2	6.27186	6.78243	-0.51057
ENSBTAG00000032642	GSTA3		2.86914	3.93644	-1.0673
ENSBTAG00000037949	GSTA5		11.1141	12.1117	-0.9976
ENSBTAG00000017765	GSTM1	Glutathione S-transferase Mu 1	7.84105	8.48982	-0.64877
ENSBTAG00000025853	HOMER1	homer scaffolding protein 1	2.60956	3.24655	-0.63699
ENSBTAG00000002333	HOPX	HOP homeobox	3.61194	4.4909	-0.87896
ENSBTAG00000011358	IER3	immediate early response 3	3.33406	3.80426	-0.4702
ENSBTAG00000016566	ITGA9	integrin subunit alpha 9	3.82576	4.32438	-0.49862
ENSBTAG00000008656	KBTBD6	kelch repeat and BTB domain-containing protein 6	3.84019	4.34693	-0.50674
ENSBTAG00000004905	KRT19	keratin 19	2.60268	3.26569	-0.66301
ENSBTAG00000026111	LBH	Protein LBH	4.99219	5.57907	-0.58688
ENSBTAG00000017033	LSR	lipolysis stimulated lipoprotein receptor	4.61023	5.10478	-0.49455
ENSBTAG00000003172	MEIS2	Meis homeobox 2	4.90026	5.36859	-0.46833
ENSBTAG00000007678	MKX	mohawk homeobox	2.28916	3.5966	-1.30744
ENSBTAG00000001595	MT1E		3.69149	4.46214	-0.77065
ENSBTAG00000038706	MT1E		6.78164	7.39191	-0.61027
ENSBTAG00000043559	MT-ND4L	NADH-ubiquinone oxidoreductase chain 4L	11.41	12.2007	-0.7907
ENSBTAG00000043558	ND1	NADH dehydrogenase subunit 1 (mitochondrion)	13.3468	13.9585	-0.6117
ENSBTAG00000043571	ND2	NADH dehydrogenase subunit 2 (mitochondrion)	12.3474	13.0007	-0.6533
ENSBTAG00000043577	ND4	NADH-ubiquinone oxidoreductase chain 4	12.7095	13.4075	-0.698
ENSBTAG00000043563	ND5	NADH dehydrogenase subunit 5 (mitochondrion)	10.5657	11.3004	-0.7347
ENSBTAG00000043546	ND6	NADH-ubiquinone oxidoreductase chain 6	10.9219	11.5461	-0.6242
ENSBTAG00000016285	NGB	neuroglobin	3.37208	3.88902	-0.51694
ENSBTAG00000002080	NOV	nephroblastoma overexpressed	3.13405	3.77211	-0.63806
ENSBTAG00000006709	NPPA	natriuretic peptide A	4.47615	5.19434	-0.71819
ENSBTAG00000008940	NPTX1	neuronal pentraxin 1	4.1933	3.38864	0.80466
ENSBTAG00000004503	NPY	neuropeptide Y	6.92886	8.27766	-1.3488
ENSBTAG00000003650	NR4A2	nuclear receptor subfamily 4 group A member 2	4.58384	5.12681	-0.54297
ENSBTAG00000009180	NRSN1	neurensin 1	4.72288	3.89982	0.82306
ENSBTAG00000020592	OTOS	otospiralin	5.81477	6.4633	-0.64853
ENSBTAG00000006752	PFKFB4	6-phosphofructo-2-kinase/fructose-2,6-biphosphatase 4	3.96824	4.60803	-0.63979
ENSBTAG00000037726	PLCD1	phospholipase C delta 1	4.72239	5.27369	-0.5513
ENSBTAG00000047997	PRPS2	ribose-phosphate pyrophosphokinase 2	5.34053	7.29155	-1.95102
ENSBTAG00000009012	PTX3	pentraxin 3	2.39112	2.99872	-0.6076
ENSBTAG00000017624	RAB17	RAB17, member RAS oncogene family	3.01363	3.77533	-0.7617
ENSBTAG00000005244	RASL11A	RAS like family 11 member A	5.11203	6.36578	-1.25375
ENSBTAG00000020028	RBP1	retinol binding protein 1	6.58698	7.2518	-0.66482
ENSBTAG00000021672	RGS1	regulator of G protein signaling 1	4.26022	3.5142	0.74602
ENSBTAG00000012234	RHBG	Ammonium transporter Rh type B	3.90241	4.39811	-0.4957
ENSBTAG00000020600	RHOD	ras homolog family member D	2.77208	3.36338	-0.5913
ENSBTAG00000022396	Saa3		6.63594	5.61227	1.02367
ENSBTAG00000024552	SHH	sonic hedgehog	2.32991	3.13955	-0.80964
ENSBTAG00000018577	SLC7A1	solute carrier family 7 member 1	3.86129	3.20817	0.65312
ENSBTAG00000005108	SLIT2	slit guidance ligand 2	3.09058	3.59949	-0.50891
ENSBTAG00000001983	SMAGP	small cell adhesion glycoprotein	3.33844	3.89741	-0.55897
ENSBTAG00000042545	snosnR61	Small nucleolar RNA snR61/Z1/Z11	2.80719	3.68184	-0.87465
ENSBTAG00000008441	SOCS3	suppressor of cytokine signaling 3	3.24474	3.82313	-0.57839
ENSBTAG00000010389	STBD1	starch binding domain 1	3.70072	4.25401	-0.55329
ENSBTAG00000011952	SULT1E1	sulfotransferase family 1E member 1	7.81569	9.05788	-1.24219
ENSBTAG00000034693	SYT1	synaptotagmin 1	4.20542	3.52544	0.67998
ENSBTAG00000001979	TAF7L	TATA-box binding protein associated factor 7 like	2.43211	3.29324	-0.86113
ENSBTAG00000031287	TMEM158	Transmembrane protein 158	3.98754	4.51162	-0.52408
ENSBTAG00000012900	TMEM229B	transmembrane protein 229B	3.73052	4.19938	-0.46886
ENSBTAG00000007698	TMEM59L	transmembrane protein 59 like	3.60477	4.14566	-0.54089
ENSBTAG00000006424	TNNI3	troponin I3, cardiac type	5.1445	5.61728	-0.47278
ENSBTAG00000003012	TRAF1	TNF receptor associated factor 1	4.78961	5.38809	-0.59848
ENSBTAG00000001537	TSKU	tsukushin precursor	3.03607	3.61276	-0.57669
ENSBTAG00000005630	VWA7	von Willebrand factor A domain containing 7	2.99778	3.56247	-0.56469

## Sheet: B
Supplementary Table 2. Hypothalamus differentially expressed genes between high and low feed efficiency (FE).
Gene ID	Gene Name	Description	Low FE*	High FE*	Low-High FE		*mean log2 FPKM
ENSBTAG00000001139	ACHE	acetylcholinesterase (Cartwright blood group)	5.95215	4.94308	1.00907
ENSBTAG00000001735	ADAM11	ADAM metallopeptidase domain 11	2.05893	2.77597	-0.71704
ENSBTAG00000020650	ADCYAP1	adenylate cyclase activating polypeptide 1	2.97446	1.3761	1.59836
ENSBTAG00000000088	ALCAM	activated leukocyte cell adhesion molecule	5.23619	4.69069	0.5455
ENSBTAG00000008103	ALDH1A1	aldehyde dehydrogenase 1 family member A1	4.9718	4.2128	0.759
ENSBTAG00000015978	ANXA1	annexin A1	3.78225	3.01046	0.77179
ENSBTAG00000020747	ASS1	argininosuccinate synthase 1	5.27024	4.52801	0.74223
ENSBTAG00000014100	BAIAP3	BAI1 associated protein 3	5.67736	3.40559	2.27177
ENSBTAG00000019588	BLA-DQB		6.03529	5.25763	0.77766
ENSBTAG00000015711	BTG2	BTG anti-proliferation factor 2	4.15166	3.42026	0.7314
ENSBTAG00000020872	C5AR1	complement C5a receptor 1	3.76297	3.06038	0.70259
ENSBTAG00000045742	C5H12orf75	Overexpressed in colon carcinoma 1 protein homolog	3.58866	4.34228	-0.75362
ENSBTAG00000001075	CALB2	calbindin 2	7.17535	6.28426	0.89109
ENSBTAG00000017458	CALCR	calcitonin receptor	5.15247	4.50132	0.65115
ENSBTAG00000014463	CAMK2D	Calcium/calmodulin-dependent protein kinase type II subunit delta	5.16011	5.64551	-0.4854
ENSBTAG00000006069	CAPS	calcyphosine	3.44379	2.43936	1.00443
ENSBTAG00000047486	CARTPT	CART prepropeptide	3.34652	1.82786	1.51866
ENSBTAG00000011002	CCDC136	coiled-coil domain containing 136	3.8046	4.36606	-0.56146
ENSBTAG00000011782	CHGB	chromogranin B	6.84196	6.04465	0.79731
ENSBTAG00000002252	CHRNA2	cholinergic receptor nicotinic alpha 2 subunit	2.08825	2.94854	-0.86029
ENSBTAG00000021844	COCH	cochlin	3.87692	2.78612	1.0908
ENSBTAG00000013472	COL1A2	collagen type I alpha 2 chain	3.54546	2.72616	0.8193
ENSBTAG00000012215	CPNE7	copine 7	3.10655	4.12611	-1.01956
ENSBTAG00000018941	CPXM2	carboxypeptidase X, M14 family member 2	4.22916	3.23175	0.99741
ENSBTAG00000012909	CRABP1	cellular retinoic acid binding protein 1	5.46404	4.77238	0.69166
ENSBTAG00000008102	CRTAC1	cartilage acidic protein 1	3.02906	2.16086	0.8682
ENSBTAG00000005933	CTNNBIP1	catenin beta interacting protein 1	4.5971	5.08336	-0.48626
ENSBTAG00000048269	CTXN1	cortexin 1	5.78346	4.82362	0.95984
ENSBTAG00000020810	CYB561	Cytochrome b561	3.98124	3.20517	0.77607
ENSBTAG00000003895	CYBA	Cytochrome b-245 light chain	6.05747	5.50842	0.54905
ENSBTAG00000014523	DIRAS2	DIRAS family GTPase 2	3.59788	4.26535	-0.66747
ENSBTAG00000012182	DIRAS3	DIRAS family GTPase 3	8.21476	7.67987	0.53489
ENSBTAG00000037899	DLK1	delta like non-canonical Notch ligand 1	3.63828	1.70358	1.9347
ENSBTAG00000010860	DRD2	dopamine receptor D2	4.02491	3.2011	0.82381
ENSBTAG00000003569	DZIP1	DAZ interacting zinc finger protein 1	6.16603	5.65334	0.51269
ENSBTAG00000005299	EDNRB	endothelin receptor type B	4.12587	3.41327	0.7126
ENSBTAG00000017448	EFEMP1	EGF containing fibulin like extracellular matrix protein 1	3.86415	3.27586	0.58829
ENSBTAG00000010069	EGR1	early growth response 1	4.73934	3.75177	0.98757
ENSBTAG00000026369	ENC1	ectodermal-neural cortex 1	4.37037	5.07993	-0.70956
ENSBTAG00000004836	ENSBTAG00000004836		3.86331	3.26634	0.59697
ENSBTAG00000010448	ENSBTAG00000010448		2.56021	3.25143	-0.69122
ENSBTAG00000023338	ENSBTAG00000023338	PEG3	4.74485	4.05205	0.6928
ENSBTAG00000025126	ENSBTAG00000025126		6.4094	5.42715	0.98225
ENSBTAG00000027075	ENSBTAG00000027075		3.87255	5.0014	-1.12885
ENSBTAG00000027962	ENSBTAG00000027962		2.35045	3.0686	-0.71815
ENSBTAG00000032057	ENSBTAG00000032057		3.07945	4.04863	-0.96918
ENSBTAG00000035654	ENSBTAG00000035654		3.13423	3.83957	-0.70534
ENSBTAG00000037605	ENSBTAG00000037605		6.16206	4.90902	1.25304
ENSBTAG00000038326	ENSBTAG00000038326		6.04129	4.70305	1.33824
ENSBTAG00000046640	ENSBTAG00000046640		3.22648	2.23257	0.99391
ENSBTAG00000046833	ENSBTAG00000046833		2.96655	1.13845	1.8281
ENSBTAG00000046933	ENSBTAG00000046933		4.98763	5.50291	-0.51528
ENSBTAG00000047029	ENSBTAG00000047029		5.88914	5.37516	0.51398
ENSBTAG00000047595	ENSBTAG00000047595		3.16206	1.29538	1.86668
ENSBTAG00000015828	FKBP11	FK506 binding protein 11	4.10663	3.47455	0.63208
ENSBTAG00000047502	FKBP5	FK506 binding protein 5	4.92627	3.9893	0.93697
ENSBTAG00000004322	FOS	Fos proto-oncogene, AP-1 transcription factor subunit	5.37243	4.74283	0.6296
ENSBTAG00000013810	GABBR2	gamma-aminobutyric acid type B receptor subunit 2	4.37757	5.03641	-0.65884
ENSBTAG00000003392	GABRA5	gamma-aminobutyric acid type A receptor alpha5 subunit	2.3346	3.16207	-0.82747
ENSBTAG00000005644	GALNT9	polypeptide N-acetylgalactosaminyltransferase 9	2.21816	2.94737	-0.72921
ENSBTAG00000035697	GNG12	G protein subunit gamma 12	3.7263	3.13409	0.59221
ENSBTAG00000013071	GPR153	G protein-coupled receptor 153	2.11544	2.85401	-0.73857
ENSBTAG00000043553	GPX3	glutathione peroxidase 3	6.06612	5.48763	0.57849
ENSBTAG00000004607	GSG1L	GSG1 like	3.62397	3.02209	0.60188
ENSBTAG00000009911	HDC	histidine decarboxylase	3.1346	0.627669	2.50693
ENSBTAG00000021467	IGFBP6	insulin like growth factor binding protein 6	4.54197	3.92264	0.61933
ENSBTAG00000019172	IGSF21	immunoglobin superfamily member 21	4.00127	4.63271	-0.63144
ENSBTAG00000012046	JUNB	JunB proto-oncogene, AP-1 transcription factor subunit	5.10559	4.39122	0.71437
ENSBTAG00000015197	KLHDC8A	kelch domain containing 8A	3.73093	3.09455	0.63638
ENSBTAG00000001288	MAOB	monoamine oxidase B	5.77935	5.18747	0.59188
ENSBTAG00000048005	MGC157368		6.34832	5.70307	0.64525
ENSBTAG00000038067	MT1A	Metallothionein-1A	6.7905	6.11228	0.67822
ENSBTAG00000001595	MT1E		4.0534	3.03703	1.01637
ENSBTAG00000023659	MT2	Metallothionein-2	8.56309	8.01188	0.55121
ENSBTAG00000003741	NEURL1	neuralized E3 ubiquitin protein ligase 1	4.13668	3.34014	0.79654
ENSBTAG00000005018	NFAM1	NFAT activating protein with ITAM motif 1	4.30373	3.61121	0.69252
ENSBTAG00000003212	NNAT	neuronatin	7.31667	5.99396	1.32271
ENSBTAG00000000507	NR4A1	nuclear receptor subfamily 4 group A member 1	4.73079	3.73768	0.99311
ENSBTAG00000009873	NRN1	neuritin 1	4.51716	5.05808	-0.54092
ENSBTAG00000027387	NRSN2	neurensin 2	5.36654	4.80029	0.56625
ENSBTAG00000030247	NSMF	NMDA receptor synaptonuclear signaling and neuronal migration factor	6.3589	6.88758	-0.52868
ENSBTAG00000010191	PAK1	Serine/threonine-protein kinase PAK 1	5.53731	6.03942	-0.50211
ENSBTAG00000040512	PCP4L1	Purkinje cell protein 4 like 1	5.61606	5.04889	0.56717
ENSBTAG00000007343	PDLIM7	PDZ and LIM domain 7	3.79064	2.9694	0.82124
ENSBTAG00000038093	PEG10	retrotransposon-derived protein PEG10 isoform 1	5.57289	4.61637	0.95652
ENSBTAG00000004924	PENK	proenkephalin	4.87092	2.91227	1.95865
ENSBTAG00000002464	PLCH2	phospholipase C eta 2	2.52378	3.19931	-0.67553
ENSBTAG00000013008	PMCH	pro-melanin concentrating hormone	3.64741	1.06056	2.58685
ENSBTAG00000013550	PRKCG	protein kinase C gamma	4.06394	4.58096	-0.51702
ENSBTAG00000005958	PTK2B	protein tyrosine kinase 2 beta	3.3309	3.87888	-0.54798
ENSBTAG00000020257	PTPN5		4.19874	3.35176	0.84698
ENSBTAG00000019159	PVALB	parvalbumin	4.53414	5.23578	-0.70164
ENSBTAG00000013923	QPCT	glutaminyl-peptide cyclotransferase	3.78574	2.55519	1.23055
ENSBTAG00000005337	RAB3B	RAB3B, member RAS oncogene family	4.04236	3.15794	0.88442
ENSBTAG00000004215	RARRES2	retinoic acid receptor responder 2	5.72461	5.06607	0.65854
ENSBTAG00000021672	RGS1	regulator of G protein signaling 1	4.14828	3.43879	0.70949
ENSBTAG00000004305	RGS16	regulator of G protein signaling 16	2.83581	3.48926	-0.65345
ENSBTAG00000046277	RGS4		4.49442	3.80352	0.6909
ENSBTAG00000033721	RLBP1	retinaldehyde binding protein 1	2.47831	3.12292	-0.64461
ENSBTAG00000014494	RNASET2	ribonuclease T2 precursor	4.55992	3.89488	0.66504
ENSBTAG00000021588	SCG2	secretogranin II	7.73111	6.45145	1.27966
ENSBTAG00000003826	SCN1B	sodium voltage-gated channel beta subunit 1	5.53653	6.00539	-0.46886
ENSBTAG00000011446	SEMA7A	semaphorin-7A precursor	4.84803	5.51992	-0.67189
ENSBTAG00000004739	SLC18A2	solute carrier family 18 member A2	3.70602	1.92632	1.7797
ENSBTAG00000043972	SLC24A2	solute carrier family 24 member 2	4.28658	4.81674	-0.53016
ENSBTAG00000011882	SLC24A3	solute carrier family 24 member 3	5.0896	5.63026	-0.54066
ENSBTAG00000003515	SNCG	synuclein gamma	6.56137	4.75955	1.80182
ENSBTAG00000042134	SNORD14	Small nucleolar RNA SNORD14	2.87161	1.97307	0.89854
ENSBTAG00000042837	snoU2		19	2.2951	3.26055
ENSBTAG00000017312	SST	somatostatin	5.39777	4.35263	1.04514
ENSBTAG00000024560	STUM	stum, mechanosensory transduction mediator homolog	2.49648	3.31888	-0.8224
ENSBTAG00000004218	SYNDIG1L	synapse differentiation inducing 1 like	4.24787	3.39316	0.85471
ENSBTAG00000047648	SYT2	synaptotagmin 2	3.23073	4.12632	-0.89559
ENSBTAG00000002522	SYT5	synaptotagmin 5	5.04584	4.49563	0.55021
ENSBTAG00000015356	TAC1	tachykinin precursor 1	4.01163	2.59809	1.41354
ENSBTAG00000021807	TAC3	tachykinin 3	3.52591	1.21318	2.31273
ENSBTAG00000015163	TM4SF1	transmembrane 4 L six family member 1	3.68372	3.08877	0.59495
ENSBTAG00000017187	TMEM255A	transmembrane protein 255A	3.58474	2.65454	0.9302
ENSBTAG00000010008	TTC12	tetratricopeptide repeat domain 12	2.8953	2.07756	0.81774
ENSBTAG00000009868	VGF	VGF nerve growth factor inducible	5.10617	4.43121	0.67496
ENSBTAG00000021215	VWA5A	von Willebrand factor A domain containing 5A	5.81135	4.98075	0.8306
ENSBTAG00000044068	VWC2	von Willebrand factor C domain containing 2	3.06376	3.68837	-0.62461
ENSBTAG00000014384	ZDHHC22	zinc finger DHHC-type containing 22	4.07918	4.83387	-0.75469
ENSBTAG00000008573	ZFP36	ZFP36 ring finger protein	5.4117	4.86392	0.54778
ENSBTAG00000017420	ZMAT4	zinc finger matrin-type 4	2.23377	3.01716	-0.78339

## Sheet: C
Supplementary Table 2. Liver differentially expressed genes between high and low feed efficiency (FE).
Gene ID	Gene Name	Description	Low FE*	High FE*	Low-High FE		*mean log2 FPKM
ENSBTAG00000048254	5S rRNA		1.17549	2.49771	-1.32
ENSBTAG00000017666	ABCC5	ATP binding cassette subfamily C member 5	2.55399	1.63047	0.92352
ENSBTAG00000037449	ACSM5	acyl-CoA synthetase medium chain family member 5	2.64215	1.38275	1.2594
ENSBTAG00000004476	ADHFE1	alcohol dehydrogenase, iron containing 1	4.46282	3.71978	0.74304
ENSBTAG00000037509	AKR1C4	Dihydrodiol dehydrogenase 3	3.87635	2.93487	0.94148
ENSBTAG00000005585	ANXA13	annexin A13	4.15865	5.23729	-1.07864
ENSBTAG00000001945	ARG2	arginase 2	1.16075	2.14275	-0.982
ENSBTAG00000002255	BHMT	betaine-homocysteine S-methyltransferase	7.23415	8.21567	-0.98152
ENSBTAG00000038128	BOLA-DQA5		1.63166	2.86909	-1.23743
ENSBTAG00000029851	bta-mir-122	bta-mir-122	3.31147	4.65705	-1.34558
ENSBTAG00000016204	C1RL	complement C1r subcomponent like	2.68029	1.72565	0.95464
ENSBTAG00000025257	CCL4	C-C motif chemokine 4	2.84426	4.00908	-1.16482
ENSBTAG00000012700	CD247	CD247 molecule	2.07558	3.0623	-0.98672
ENSBTAG00000047914	CDHR5	cadherin related family member 5	2.08067	3.15509	-1.07442
ENSBTAG00000011207	CNN1	calponin 1	1.99868	3.16011	-1.16143
ENSBTAG00000018652	CXCL17	C-X-C motif chemokine ligand 17	3.43956	4.62	-1.18044
ENSBTAG00000037778	CXCL3		6.3352	5.68515	0.65005
ENSBTAG00000018365	CYP2E1	cytochrome P450 family 2 subfamily E member 1	7.0104	3.19942	3.81098
ENSBTAG00000004799	DENND2A	DENN domain containing 2A	2.57635	3.75142	-1.17507
ENSBTAG00000037899	DLK1	delta like non-canonical Notch ligand 1	0.845273	1.93605	-1.09078
ENSBTAG00000001219	ENSBTAG00000001219		4.50766	5.94584	-1.43818
ENSBTAG00000001851	ENSBTAG00000001851		3.44245	5.53029	-2.08784
ENSBTAG00000010907	ENSBTAG00000010907		3.80384	5.17454	-1.3707
ENSBTAG00000021368	ENSBTAG00000021368		3.06558	2.09363	0.97195
ENSBTAG00000025260	ENSBTAG00000025260		1.84629	0.789471	1.05682
ENSBTAG00000031160	ENSBTAG00000031160		6.12296	7.38376	-1.2608
ENSBTAG00000032057	ENSBTAG00000032057		3.01777	4.53848	-1.52071
ENSBTAG00000034323	ENSBTAG00000034323		2.71588	1.77462	0.94126
ENSBTAG00000039237	ENSBTAG00000039237		2.45874	4.88948	-2.43074
ENSBTAG00000039321	ENSBTAG00000039321		3.53822	2.61622	0.922
ENSBTAG00000039928	ENSBTAG00000039928		4.39315	3.12903	1.26412
ENSBTAG00000040409	ENSBTAG00000040409		7.17041	6.01433	1.15608
ENSBTAG00000043729	ENSBTAG00000043729		1.60368	2.63679	-1.03311
ENSBTAG00000046076	ENSBTAG00000046076		1.89494	3.05237	-1.15743
ENSBTAG00000047121	ENSBTAG00000047121		3.67146	5.30319	-1.63173
ENSBTAG00000047529	ENSBTAG00000047529		3.90135	5.38705	-1.4857
ENSBTAG00000047700	ENSBTAG00000047700		2.62386	3.81416	-1.1903
ENSBTAG00000047816	ENSBTAG00000047816		1.35385	2.46093	-1.10708
ENSBTAG00000048013	ENSBTAG00000048013		5.00865	4.20882	0.79983
ENSBTAG00000048049	ENSBTAG00000048049		4.85132	6.15041	-1.29909
ENSBTAG00000048135	ENSBTAG00000048135		6.02624	7.44315	-1.41691
ENSBTAG00000048210	ENSBTAG00000048210		1.21831	2.50935	-1.29104
ENSBTAG00000010632	FABP6	fatty acid binding protein 6	0.0328986	1.79938	-1.76648
ENSBTAG00000015505	FADS2	fatty acid desaturase 2	3.30513	2.4847	0.82043
ENSBTAG00000032617	FBXO44	F-box protein 44	2.41848	1.10122	1.31726
ENSBTAG00000017531	FETUB	fetuin B	7.55887	6.85225	0.70662
ENSBTAG00000011624	FGF21	fibroblast growth factor 21	2.92068	4.39242	-1.47174
ENSBTAG00000003329	FST	follistatin	1.50503	2.53734	-1.03231
ENSBTAG00000009828	FXYD2	FXYD domain containing ion transport regulator 2	0.922418	2.06137	-1.13895
ENSBTAG00000020406	GPC3	glypican 3	1.91612	0.748896	1.16722
ENSBTAG00000006472	GPR143	G protein-coupled receptor 143	2.05804	3.17713	-1.11909
ENSBTAG00000016276	HAL	histidine ammonia-lyase	3.34049	4.32091	-0.98042
ENSBTAG00000000087	HSD17B12	hydroxysteroid 17-beta dehydrogenase 12	3.41882	2.56653	0.85229
ENSBTAG00000046768	IGFBP1	insulin like growth factor binding protein 1	4.43181	6.36565	-1.93384
ENSBTAG00000006343	IL1R2	interleukin 1 receptor type 2	2.23528	0.87577	1.35951
ENSBTAG00000018531	JCHAIN	joining chain of multimeric IgA and IgM	3.7604	4.74159	-0.98119
ENSBTAG00000004015	KAT6A	lysine acetyltransferase 6A	0.944582	1.84086	-0.896278
ENSBTAG00000014533	KEL	Kell blood group, metallo-endopeptidase	0.606536	1.70076	-1.09422
ENSBTAG00000015593	KIAA0753		2.94549	1.92363	1.02186
ENSBTAG00000030297	MGC137099	KIAA0753	9.57027	8.91679	0.65348
ENSBTAG00000012370	MGP	matrix Gla protein precursor	4.22939	5.44816	-1.21877
ENSBTAG00000010433	M-SAA3.2		2.78448	4.07419	-1.28971
ENSBTAG00000032531	MUSTN1	Musculoskeletal embryonic nuclear protein 1	2.17265	3.31759	-1.14494
ENSBTAG00000014848	NR0B2	nuclear receptor subfamily 0 group B member 2	2.39801	3.58395	-1.18594
ENSBTAG00000014315	PBLD	phenazine biosynthesis like protein domain containing	4.26799	3.56804	0.69995
ENSBTAG00000015654	PON1	paraoxonase 1	5.04219	2.32162	2.72057
ENSBTAG00000010606	PPP1R3B	protein phosphatase 1 regulatory subunit 3B	4.64125	3.98933	0.65192
ENSBTAG00000015274	PRL	Prolactin	0.118567	1.85878	-1.74021
ENSBTAG00000015074	PTGDS	Prostaglandin-H2 D-isomerase	2.89092	4.3134	-1.42248
ENSBTAG00000002705	REC8	REC8 meiotic recombination protein	2.15157	0.437457	1.71411
ENSBTAG00000018773	RND1	Rho family GTPase 1	1.8196	3.26066	-1.44106
ENSBTAG00000003113	RNF125	ring finger protein 125	2.07221	1.11993	0.95228
ENSBTAG00000031814	SDS	serine dehydratase	4.32363	5.37125	-1.04762
ENSBTAG00000011423	SERPINI2	serpin family I member 2	2.40257	3.99762	-1.59505
ENSBTAG00000020852	SLC16A11	solute carrier family 16 member 11	3.66677	4.68815	-1.02138
ENSBTAG00000037738	SLC17A4	solute carrier family 17 member 4	2.17284	1.35779	0.81505
ENSBTAG00000011381	SLC30A3	solute carrier family 30 member 3	1.15927	2.17941	-1.02014
ENSBTAG00000047510	SMIM6	small integral membrane protein 6	0.888452	1.87329	-0.984838
ENSBTAG00000042482	SNORA17	Small nucleolar RNA SNORA17	1.22133	2.25109	-1.02976
ENSBTAG00000042354	SNORA3	Small nucleolar RNA SNORA3/SNORA45 family	0.506057	1.90569	-1.39963
ENSBTAG00000042475	SNORA63	Small nucleolar RNA SNORA63	0.530665	1.76183	-1.23116
ENSBTAG00000046050	SNORA73	Small nucleolar RNA SNORA73 family	0.894413	2.56442	-1.67001
ENSBTAG00000045792	SNORD39	Small nucleolar RNA SNORD55/SNORD39	0.69495	1.77995	-1.085
ENSBTAG00000042180	SNORD47	Small nucleolar RNA SNORD47	1.89171	0.304181	1.58753
ENSBTAG00000042936	SNORD96	Small nucleolar RNA SNORD96 family	2.22968	1.3049	0.92478
ENSBTAG00000013980	SOD3	superoxide dismutase 3	3.74907	1.79588	1.95319
ENSBTAG00000016175	SPNS3	sphingolipid transporter 3 (putative)	0.872149	1.79446	-0.922311
ENSBTAG00000007616	TMED6	Transmembrane emp24 domain-containing protein 6	2.81732	1.78547	1.03185
ENSBTAG00000004459	TMEM45A		2.07212	4.13876	-2.06664
ENSBTAG00000048167	U4	U4 spliceosomal RNA	0.887377	2.90226	-2.01488
ENSBTAG00000046842	U4	U4 spliceosomal RNA	2.06601	4.0451	-1.97909

## Sheet: D
Supplementary Table 2. Muscle differentially expressed genes between high and low feed efficiency (FE).
Gene ID	Gene Name	Description	Low FE*	High FE*	Low-High FE		*mean log2 FPKM
ENSBTAG00000014614	ACTA2	Actin, aortic smooth muscle	3.2711	4.34612	-1.07502
ENSBTAG00000005714	ACTC1	actin, alpha, cardiac muscle 1	4.63568	3.92602	0.70966
ENSBTAG00000021048	ADM	adrenomedullin	2.15066	1.46554	0.68512
ENSBTAG00000046484	AIF1L	allograft inflammatory factor 1 like	2.58967	1.62461	0.96506
ENSBTAG00000002473	ANGPTL4	angiopoietin like 4	3.36618	4.21482	-0.84864
ENSBTAG00000011734	ANKRD1	ankyrin repeat domain 1	8.3641	7.52435	0.83975
ENSBTAG00000000745	AQP1	Aquaporin-1	2.10289	3.03641	-0.93352
ENSBTAG00000020747	ASS1	argininosuccinate synthase 1	3.96576	3.42408	0.54168
ENSBTAG00000001305	ATP2B2	ATPase plasma membrane Ca2+ transporting 2	2.32038	1.36236	0.95802
ENSBTAG00000020643	BARX2	BARX homeobox 2	3.59311	2.15616	1.43695
ENSBTAG00000005250	BGN	biglycan	1.32277	2.20501	-0.88224
ENSBTAG00000040302	bta-mir-1281	bta-mir-1281	1.84809	0.712307	1.13578
ENSBTAG00000029942	bta-mir-29c	bta-mir-29c	2.36375	0.975706	1.38804
ENSBTAG00000015711	BTG2	BTG anti-proliferation factor 2	5.7683	5.19047	0.57783
ENSBTAG00000045628	C15orf61	chromosome 15 open reading frame 61	4.06283	3.51344	0.54939
ENSBTAG00000021768	CCNG2	cyclin G2	2.46944	1.64664	0.8228
ENSBTAG00000008353	CDKN1A	cyclin dependent kinase inhibitor 1A	3.87797	3.11674	0.76123
ENSBTAG00000022622	CISH	cytokine inducible SH2 containing protein	2.44454	3.66116	-1.21662
ENSBTAG00000011869	CSRP3	cysteine and glycine rich protein 3	10.5529	11.1507	-0.5978
ENSBTAG00000000524	CSTB		3.70186	2.82468	0.87718
ENSBTAG00000011820	DAPK2	death associated protein kinase 2	4.10588	3.54397	0.56191
ENSBTAG00000016874	DNAJB1	DnaJ homolog subfamily B member 1	3.45912	4.01097	-0.55185
ENSBTAG00000021777	DOC2G	double C2-like domain-containing protein gamma	2.2237	1.13256	1.09114
ENSBTAG00000008539	ENHO	energy homeostasis associated	3.1794	2.19903	0.98037
ENSBTAG00000000560	ENSBTAG00000000560		0.944836	1.77448	-0.829644
ENSBTAG00000001851	ENSBTAG00000001851		2.24892	1.30502	0.9439
ENSBTAG00000001858	ENSBTAG00000001858		4.88054	5.41492	-0.53438
ENSBTAG00000003152	ENSBTAG00000003152		2.02742	1.09991	0.92751
ENSBTAG00000006383	ENSBTAG00000006383		5.75087	6.3023	-0.55143
ENSBTAG00000015297	ENSBTAG00000015297		2.6146	1.53048	1.08412
ENSBTAG00000025383	ENSBTAG00000025383		1.64999	2.63899	-0.989
ENSBTAG00000027075	ENSBTAG00000027075		3.07794	4.18511	-1.10717
ENSBTAG00000027962	ENSBTAG00000027962		4.0104	5.394	-1.3836
ENSBTAG00000031082	ENSBTAG00000031082		1.70177	2.51624	-0.81447
ENSBTAG00000031913	ENSBTAG00000031913		3.64153	4.15993	-0.5184
ENSBTAG00000032057	ENSBTAG00000032057		3.77293	4.42665	-0.65372
ENSBTAG00000034662	ENSBTAG00000034662		4.73816	5.29489	-0.55673
ENSBTAG00000035654	ENSBTAG00000035654		1.34653	2.00562	-0.65909
ENSBTAG00000037605	ENSBTAG00000037605		2.72239	1.64562	1.07677
ENSBTAG00000037794	ENSBTAG00000037794		4.25064	3.71068	0.53996
ENSBTAG00000039486	ENSBTAG00000039486		1.48859	2.44644	-0.95785
ENSBTAG00000039620	ENSBTAG00000039620		1.69764	2.38775	-0.69011
ENSBTAG00000044871	ENSBTAG00000044871		2.36401	1.65957	0.70444
ENSBTAG00000046177	ENSBTAG00000046177		5.01364	6.82753	-1.81389
ENSBTAG00000047029	ENSBTAG00000047029		5.47703	4.89847	0.57856
ENSBTAG00000047561	ENSBTAG00000047561		3.4464	3.97479	-0.52839
ENSBTAG00000011190	FLNA	filamin A	2.34839	3.18893	-0.84054
ENSBTAG00000014912	FMOD	fibromodulin	0.908205	1.95547	-1.04726
ENSBTAG00000023929	FOSL2	FOS like 2, AP-1 transcription factor subunit	2.694	1.78237	0.91163
ENSBTAG00000040128	FZD4	frizzled class receptor 4	1.42158	2.10754	-0.68596
ENSBTAG00000019107	GAS7	growth arrest specific 7	2.29337	0.998116	1.29525
ENSBTAG00000012608	GDAP1	ganglioside induced differentiation associated protein 1	3.12652	2.436	0.69052
ENSBTAG00000015402	GREB1	protein GREB1	1.25472	2.05627	-0.80155
ENSBTAG00000011677	HIST1H1C	Histone H1.2	2.44843	1.66981	0.77862
ENSBTAG00000001063	HOXA4	homeobox A4	0.817885	1.73296	-0.915075
ENSBTAG00000009238	HOXC6	homeobox C6	1.97907	3.31947	-1.3404
ENSBTAG00000012149	HOXC8	homeobox C8	1.98458	3.42865	-1.44407
ENSBTAG00000005606	HOXC9	homeobox C9	1.03424	1.75831	-0.72407
ENSBTAG00000012036	HR	HR, lysine demethylase and nuclear receptor corepressor	2.80233	1.97562	0.82671
ENSBTAG00000008389	HTRA1	HtrA serine peptidase 1	4.7474	3.93418	0.81322
ENSBTAG00000021467	IGFBP6	insulin like growth factor binding protein 6	4.31774	4.81323	-0.49549
ENSBTAG00000009972	INHA	inhibin alpha subunit	3.39975	2.13926	1.26049
ENSBTAG00000016343	KCNIP2	potassium voltage-gated channel interacting protein 2	2.81045	2.12769	0.68276
ENSBTAG00000003919	KIAA0408	KIAA0408	1.98317	2.63554	-0.65237
ENSBTAG00000001176	LRRN1	leucine rich repeat neuronal 1	2.4127	1.66653	0.74617
ENSBTAG00000011465	MYBPH	myosin binding protein H	4.07707	3.51218	0.56489
ENSBTAG00000018204	MYH1	Myosin-1	10.5982	8.92684	1.67136
ENSBTAG00000007090	MYH2		11.7321	12.2689	-0.5368
ENSBTAG00000012079	MYLK4	myosin light chain kinase family member 4	3.4215	2.13938	1.28212
ENSBTAG00000002216	MYOD1	myogenic differentiation 1	1.74627	3.00736	-1.26109
ENSBTAG00000006686	NPNT	nephronectin	2.06309	1.05255	1.01054
ENSBTAG00000018016	NUPR1	nuclear protein 1, transcriptional regulator	3.03443	2.3428	0.69163
ENSBTAG00000047752	OTUD1	OTU deubiquitinase 1	6.42562	5.8142	0.61142
ENSBTAG00000008026	OXT	oxytocin/neurophysin I prepropeptide	1.22109	2.89159	-1.6705
ENSBTAG00000011866	PCBD1	pterin-4 alpha-carbinolamine dehydratase 1	2.00846	0.496039	1.51242
ENSBTAG00000015416	PEBP4	phosphatidylethanolamine binding protein 4	5.30467	4.74791	0.55676
ENSBTAG00000008401	PFKFB3	6-phosphofructo-2-kinase/fructose-2,6-biphosphatase 3	6.87392	5.97788	0.89604
ENSBTAG00000002092	PI16	peptidase inhibitor 16	0.974099	1.76984	-0.795741
ENSBTAG00000000396	PIM1	Pim-1 proto-oncogene, serine/threonine kinase	1.99476	1.23034	0.76442
ENSBTAG00000004602	PITX1	paired like homeodomain 1	2.02668	1.12988	0.8968
ENSBTAG00000011667	PM20D2	peptidase M20 domain containing 2	2.1497	1.38613	0.76357
ENSBTAG00000014831	PPP1R3C	protein phosphatase 1 regulatory subunit 3C	6.88176	6.20762	0.67414
ENSBTAG00000019159	PVALB	parvalbumin	2.70632	0.0678289	2.63849
ENSBTAG00000020520	RASD1	ras related dexamethasone induced 1	3.31113	1.94254	1.36859
ENSBTAG00000025848	RBM3	putative RNA-binding protein 3 isoform 2	5.92342	5.20036	0.72306
ENSBTAG00000046189	RNASE13	ribonuclease A family member 13 (inactive)	2.01452	0.955355	1.05917
ENSBTAG00000006121	SBK2	SH3 domain binding kinase family member 2	4.1241	2.90336	1.22074
ENSBTAG00000014465	SERPINE1	serpin family E member 1	2.88816	2.10274	0.78542
ENSBTAG00000004034	SESN3	sestrin 3	4.61161	3.90422	0.70739
ENSBTAG00000011596	SFRS5	serine and arginine rich splicing factor 5	3.86532	3.23611	0.62921
ENSBTAG00000011482	SLC43A2	solute carrier family 43 member 2	4.2766	3.73397	0.54263
ENSBTAG00000044812	snoU82P	Small nucleolar RNA U82P	2.62257	1.53657	1.086
ENSBTAG00000007196	TAGLN	transgelin	4.78631	5.27907	-0.49276
ENSBTAG00000012120	TIPARP	TCDD-inducible poly	4.52373	3.96038	0.56335
ENSBTAG00000003935	TMBIM1	transmembrane BAX inhibitor motif containing 1	5.11851	4.53022	0.58829
ENSBTAG00000016139	TMEM120A	transmembrane protein 120A	4.06797	4.66255	-0.59458
ENSBTAG00000035995	TNFAIP2	TNF alpha induced protein 2	1.93457	0.974865	0.959705
ENSBTAG00000000328	TPPP2	tubulin polymerization promoting protein family member 2	2.2056	1.51451	0.69109
ENSBTAG00000001748	TRIM45	tripartite motif containing 45	2.87905	3.5178	-0.63875
ENSBTAG00000005085	TRIM63	tripartite motif containing 63	7.2876	6.71082	0.57678
ENSBTAG00000003692	UCP2	uncoupling protein 2	3.19993	2.41999	0.77994
ENSBTAG00000046282	VGLL2	vestigial like family member 2	3.80708	4.36425	-0.55717
ENSBTAG00000014751	ZIC1	Zic family member 1	1.4663	2.41955	-0.95325
ENSBTAG00000046162	ZNF385C	zinc finger protein 385C	0.964697	1.8667	-0.902003

## Sheet: E
Supplementary Table 2. Pituirary differentially expressed genes between high and low feed efficiency (FE).
Gene ID	Gene Name	Description	Low FE*	High FE*	Low-High FE		*mean log2 FPKM
ENSBTAG00000014614	ACTA2	Actin, aortic smooth muscle	5.43331	4.48732	0.94599
ENSBTAG00000015441	ACTG2	actin, gamma-enteric smooth muscle	2.91345	1.99173	0.92172
ENSBTAG00000006991	ADH6		3.0699	3.52922	-0.45932
ENSBTAG00000000088	ALCAM	activated leukocyte cell adhesion molecule	4.27512	3.69717	0.57795
ENSBTAG00000002025	AMIGO2	adhesion molecule with Ig like domain 2	5.05733	4.26149	0.79584
ENSBTAG00000002258	APOA1	apolipoprotein A1	3.14879	2.13558	1.01321
ENSBTAG00000000745	AQP1	Aquaporin-1	2.53063	3.33603	-0.8054
ENSBTAG00000008545	ATF3	activating transcription factor 3	4.09804	4.5083	-0.41026
ENSBTAG00000043564	ATP8	ATP synthase protein 8	9.44876	8.43726	1.0115
ENSBTAG00000038128	BOLA-DQA5		2.53269	3.64669	-1.114
ENSBTAG00000006156	BST1	bone marrow stromal cell antigen 1	3.51377	4.08369	-0.56992
ENSBTAG00000015711	BTG2	BTG anti-proliferation factor 2	6.64155	7.21587	-0.57432
ENSBTAG00000037735	C5AR2	complement component 5a receptor 2	2.97007	1.99324	0.97683
ENSBTAG00000015214	CA3	carbonic anhydrase 3	0.81291	3.26953	-2.45662
ENSBTAG00000017869	CAV1	caveolin 1	4.7801	4.03762	0.74248
ENSBTAG00000033221	CCDC152	coiled-coil domain containing 152	4.32641	3.73084	0.59557
ENSBTAG00000011207	CNN1	calponin 1	3.77532	2.44568	1.32964
ENSBTAG00000040564	COX7C	Cytochrome c oxidase subunit 7C, mitochondrial	5.13034	4.5985	0.53184
ENSBTAG00000000434	CRYAB	crystallin alpha B	6.07752	5.54744	0.53008
ENSBTAG00000009842	CRYM	crystallin mu	4.93902	4.29545	0.64357
ENSBTAG00000006367	CTGF	connective tissue growth factor	5.0051	4.27012	0.73498
ENSBTAG00000009844	CYR61	cysteine rich angiogenic inducer 61	3.88552	3.25742	0.6281
ENSBTAG00000032481	DAPL1	death associated protein like 1	3.80121	4.60462	-0.80341
ENSBTAG00000047043	DCXR		6.46954	7.07773	-0.60819
ENSBTAG00000005353	DES	desmin	4.40076	3.03391	1.36685
ENSBTAG00000037899	DLK1	delta like non-canonical Notch ligand 1	6.34201	7.00707	-0.66506
ENSBTAG00000009996	DOT1L	DOT1 like histone lysine methyltransferase	3.46839	2.87708	0.59131
ENSBTAG00000015238	DSC3	desmocollin 3	2.6772	1.90155	0.77565
ENSBTAG00000030757	ELFN1	extracellular leucine rich repeat and fibronectin type III domain containing 1	2.60936	1.80452	0.80484
ENSBTAG00000000560	ENSBTAG00000000560		1.7102	2.87043	-1.16023
ENSBTAG00000003352	ENSBTAG00000003352		4.69336	5.22405	-0.53069
ENSBTAG00000005146	ENSBTAG00000005146		6.44021	6.84118	-0.40097
ENSBTAG00000006383	ENSBTAG00000006383		7.68543	8.18968	-0.50425
ENSBTAG00000009656	ENSBTAG00000009656		4.07192	5.03138	-0.95946
ENSBTAG00000020564	ENSBTAG00000020564		2.3289	3.27706	-0.94816
ENSBTAG00000027075	ENSBTAG00000027075		4.50411	5.68403	-1.17992
ENSBTAG00000031082	ENSBTAG00000031082		3.9066	4.81998	-0.91338
ENSBTAG00000031785	ENSBTAG00000031785		5.72666	6.13698	-0.41032
ENSBTAG00000031834	ENSBTAG00000031834		4.26881	4.67173	-0.40292
ENSBTAG00000032057	ENSBTAG00000032057		3.16655	4.00335	-0.8368
ENSBTAG00000035654	ENSBTAG00000035654		2.3029	2.9735	-0.6706
ENSBTAG00000037605	ENSBTAG00000037605		6.15059	5.37558	0.77501
ENSBTAG00000039236	ENSBTAG00000039236		7.68025	6.78938	0.89087
ENSBTAG00000043706	ENSBTAG00000043706		4.75889	3.86732	0.89157
ENSBTAG00000007990	EPYC	epiphycan	3.29047	4.54782	-1.25735
ENSBTAG00000001097	FKBP7	FK506 binding protein 7	4.53662	5.36377	-0.82715
ENSBTAG00000008300	FN1	fibronectin 1	2.86697	1.88636	0.98061
ENSBTAG00000010889	FSHB	follicle stimulating hormone beta subunit	8.98844	7.81949	1.16895
ENSBTAG00000025462	GADD45B	growth arrest and DNA damage inducible beta	4.82728	5.56367	-0.73639
ENSBTAG00000046803	GAS1	growth arrest specific 1	3.49196	3.94894	-0.45698
ENSBTAG00000011677	HIST1H1C	Histone H1.2	3.72962	4.30463	-0.57501
ENSBTAG00000039151	HTR1F	5-hydroxytryptamine receptor 1F	2.69146	1.87755	0.81391
ENSBTAG00000018349	IFI30	IFI30, lysosomal thiol reductase	3.08963	3.54617	-0.45654
ENSBTAG00000003994	IGFBP3	insulin like growth factor binding protein 3	4.78181	5.27217	-0.49036
ENSBTAG00000021467	IGFBP6	insulin like growth factor binding protein 6	6.15207	5.53506	0.61701
ENSBTAG00000020904	JAK3	Janus kinase 3	3.51581	4.17852	-0.66271
ENSBTAG00000030483	KLK7	kallikrein related peptidase 7	2.29936	3.08218	-0.78282
ENSBTAG00000001043	LUZP2	leucine zipper protein 2	2.83068	1.78189	1.04879
ENSBTAG00000047795	MIR3618	microRNA 3618	3.46056	2.85805	0.60251
ENSBTAG00000038067	MT1A	Metallothionein-1A	3.79185	2.69971	1.09214
ENSBTAG00000001595	MT1E		4.4584	3.86452	0.59388
ENSBTAG00000032531	MUSTN1	Musculoskeletal embryonic nuclear protein 1	3.56679	2.28282	1.28397
ENSBTAG00000015988	MYH11	myosin heavy chain 11	3.17393	1.95271	1.22122
ENSBTAG00000005626	NEUROD4	neuronal differentiation 4	4.48081	4.91914	-0.43833
ENSBTAG00000002080	NOV	nephroblastoma overexpressed	4.17056	3.40102	0.76954
ENSBTAG00000003650	NR4A2	nuclear receptor subfamily 4 group A member 2	5.88365	6.30803	-0.42438
ENSBTAG00000011338	NREP		3.2859	3.69492	-0.40902
ENSBTAG00000017655	PALMD	palmdelphin	2.30353	2.8858	-0.58227
ENSBTAG00000020528	PCOLCE	procollagen C-endopeptidase enhancer	3.73911	4.17964	-0.44053
ENSBTAG00000008687	PCSK2	proprotein convertase subtilisin/kexin type 2	3.78305	2.85552	0.92753
ENSBTAG00000008433	PGAP2	post-GPI attachment to proteins 2	3.6147	4.05566	-0.44096
ENSBTAG00000013688	PGF	placental growth factor	2.5632	3.35923	-0.79603
ENSBTAG00000009432	PMF1	Polyamine-modulated factor 1	1.65495	2.58913	-0.93418
ENSBTAG00000045567	PRR15	proline rich 15	3.35897	3.77327	-0.4143
ENSBTAG00000011027	PTGR1	prostaglandin reductase 1	3.43475	2.6942	0.74055
ENSBTAG00000024453	RD3	retinal degeneration 3	2.92111	3.33433	-0.41322
ENSBTAG00000046277	RGS4	regulator of G-protein signaling 4	1.77639	2.5022	-0.72581
ENSBTAG00000019203	S100A4	S100 calcium binding protein A4	3.65996	2.76423	0.89573
ENSBTAG00000040070	SCGB1D	Secretoglobin family 1D member	3.57698	5.32831	-1.75133
ENSBTAG00000022109	SCOC	short coiled-coil protein	5.18567	4.66	0.52567
ENSBTAG00000018563	SFRP2	secreted frizzled related protein 2	2.64897	1.05992	1.58905
ENSBTAG00000046649	SGPP2	sphingosine-1-phosphate phosphatase 2	1.97083	2.6019	-0.63107
ENSBTAG00000009190	SLC2A4	solute carrier family 2 member 4	3.09765	2.15482	0.94283
ENSBTAG00000047865	SNORD107	Small nucleolar RNA SNORD107	3.18479	1.97362	1.21117
ENSBTAG00000044183	SPINK7	serine peptidase inhibitor, Kazal type 7 (putative)	2.32454	3.27037	-0.94583
ENSBTAG00000005260	SPP1	secreted phosphoprotein 1	9.01102	8.35359	0.65743
ENSBTAG00000007490	SULF2	sulfatase 2	4.34272	4.86725	-0.52453
ENSBTAG00000007196	TAGLN	transgelin	5.84478	5.07655	0.76823
ENSBTAG00000002952	TBX19	T-box 19	4.97483	4.44442	0.53041
ENSBTAG00000001527	TMEM213	transmembrane protein 213	5.05176	5.77434	-0.72258
ENSBTAG00000012082	TNFRSF12A	TNF receptor superfamily member 12A	5.29847	4.62424	0.67423
ENSBTAG00000015632	TNFRSF18	TNF receptor superfamily member 18	4.15774	3.47853	0.67921
ENSBTAG00000011424	TPM2	tropomyosin 2	3.77889	3.19344	0.58545
ENSBTAG00000006295	TSHB	thyroid stimulating hormone beta	9.8488	10.9566	-1.1078
ENSBTAG00000028359	U3	Small nucleolar RNA U3	2.48941	3.20676	-0.71735
ENSBTAG00000013400	VIP	vasoactive intestinal peptide	0.797971	2.55538	-1.75741
ENSBTAG00000013928	WFDC2	WAP four-disulfide core domain 2	3.17049	4.2602	-1.08971
ENSBTAG00000014758	WIF1	WNT inhibitory factor 1	3.72022	2.9319	0.78832
