# Supplementary material for: Systems Biology Reveals NR2F6 and TGFB1 as Key Regulators of Feed Efficiency in Beef Cattle
Source: Front Genet. 2019 Mar 22;10:230. doi: 10.3389/fgene.2019.00230 (PMC6439317; doi:10.3389/fgene.2019.00230)
Supplement: Supplementary file 4 [file Table_4.XLSX]

## Sheet: Supplementary Table 4
Supplementary Table 4. Genes included in co-expression analysis.
Gene ID	Gene Name	Categories*	NME**	TissMaxExpr***			*Differentially expresses genes between high and low feed efficiency (DE), tissue specific genes (TS), genes harbouring SNPs reported by literature as being associated with feed efficiency in beef cattle (SNP) and genes encoding proteins secreted in plasma (SEC).
ENSBTAG00000017666	ABCC5	DE	1.46426	Adrenal
ENSBTAG00000015441	ACTG2	DE	-2.09302e-07	Adrenal
ENSBTAG00000021048	ADM	DE	1.1819	Adrenal
ENSBTAG00000008103	ALDH1A1	DE	9.05783	Adrenal
ENSBTAG00000014955	AMH	DE	-1.97674e-06	Adrenal			**Normalized mean expression (Refer to methods)
ENSBTAG00000000745	AQP1	DE	0.946278	Adrenal			***Tissue of maximum expression
ENSBTAG00000007175	AVPR1A	DE	2.93023e-06	Adrenal
ENSBTAG00000017642	BMP3	DE	-2.90698e-06	Adrenal
ENSBTAG00000038128	BOLA-DQA5	DE	0.296865	Adrenal
ENSBTAG00000037735	C5AR2	DE	2.32558e-06	Adrenal
ENSBTAG00000045742	C5H12orf75	DE	1.62814	Adrenal
ENSBTAG00000044004	C9orf84	DE	-3.95349e-06	Adrenal
ENSBTAG00000008723	CCBE1	DE	5e-06	Adrenal
ENSBTAG00000011782	CHGB	DE	6.41434	Adrenal
ENSBTAG00000011207	CNN1	DE	2.42534	Adrenal
ENSBTAG00000012909	CRABP1	DE	1.37028	Adrenal
ENSBTAG00000020810	CYB561	DE	1.8217	Adrenal
ENSBTAG00000012182	DIRAS3	DE	6.25062	Adrenal
ENSBTAG00000016874	DNAJB1	DE	6.5403	Adrenal
ENSBTAG00000021211	DPT	DE	-5.81395e-07	Adrenal
ENSBTAG00000024058	EGR4	DE	2.32558e-07	Adrenal
ENSBTAG00000003352	ENSBTAG00000003352	DE	3.63344	Adrenal
ENSBTAG00000005146	ENSBTAG00000005146	DE	8.03608	Adrenal
ENSBTAG00000009656	ENSBTAG00000009656	DE	2.84364	Adrenal
ENSBTAG00000020803	ENSBTAG00000020803	DE	2.04651e-06	Adrenal
ENSBTAG00000023372	ENSBTAG00000023372	DE	-8.98506e-16	Adrenal
ENSBTAG00000031785	ENSBTAG00000031785	DE	2.9186	Adrenal
ENSBTAG00000039620	ENSBTAG00000039620	DE	4.88372e-07	Adrenal
ENSBTAG00000047561	ENSBTAG00000047561	DE	2.38992	Adrenal
ENSBTAG00000010632	FABP6	DE	5.46512e-07	Adrenal
ENSBTAG00000015505	FADS2	DE	3.21434	Adrenal
ENSBTAG00000006820	FATE1	DE	3.83721e-06	Adrenal
ENSBTAG00000020191	FEV	DE	-4.65116e-07	Adrenal
ENSBTAG00000047502	FKBP5	DE	6.04738	Adrenal
ENSBTAG00000001097	FKBP7	DE	1.98428	Adrenal
ENSBTAG00000011190	FLNA	DE	3.40928	Adrenal
ENSBTAG00000023929	FOSL2	DE	2.49742	Adrenal
ENSBTAG00000002107	FZD1	DE	-1.70406e-16	Adrenal
ENSBTAG00000040128	FZD4	DE	-1.62791e-07	Adrenal
ENSBTAG00000025462	GADD45B	DE	4.61048	Adrenal
ENSBTAG00000012504	GAS2L1	DE	2.61978	Adrenal
ENSBTAG00000020406	GPC3	DE	-1.16279e-07	Adrenal
ENSBTAG00000021658	GRASP	DE	1.39535e-07	Adrenal
ENSBTAG00000019291	GRB14	DE	-3.60465e-06	Adrenal
ENSBTAG00000032642	GSTA3	DE	3.48837e-08	Adrenal
ENSBTAG00000017765	GSTM1	DE	9.16581	Adrenal
ENSBTAG00000009238	HOXC6	DE	-3.23256e-06	Adrenal
ENSBTAG00000012149	HOXC8	DE	1.32558e-06	Adrenal
ENSBTAG00000000087	HSD17B12	DE	4.00398	Adrenal
ENSBTAG00000039151	HTR1F	DE	1.16279e-06	Adrenal
ENSBTAG00000009972	INHA	DE	0.536999	Adrenal
ENSBTAG00000016566	ITGA9	DE	1.56977e-06	Adrenal
ENSBTAG00000012046	JUNB	DE	6.9337	Adrenal
ENSBTAG00000008656	KBTBD6	DE	4.18605e-06	Adrenal
ENSBTAG00000026111	LBH	DE	1.00094	Adrenal
ENSBTAG00000017033	LSR	DE	1.60987	Adrenal
ENSBTAG00000003172	MEIS2	DE	2.04651e-06	Adrenal
ENSBTAG00000012370	MGP	DE	7.86957	Adrenal
ENSBTAG00000006709	NPPA	DE	-3.72093e-06	Adrenal
ENSBTAG00000008940	NPTX1	DE	-4.18605e-07	Adrenal
ENSBTAG00000020592	OTOS	DE	1.82934	Adrenal
ENSBTAG00000038093	PEG10	DE	4.06442	Adrenal
ENSBTAG00000008433	PGAP2	DE	3.40622	Adrenal
ENSBTAG00000002092	PI16	DE	1.62791e-06	Adrenal
ENSBTAG00000047997	PRPS2	DE	0.434976	Adrenal
ENSBTAG00000005244	RASL11A	DE	0.372902	Adrenal
ENSBTAG00000025848	RBM3	DE	6.88244	Adrenal
ENSBTAG00000020600	RHOD	DE	-1.60465e-06	Adrenal
ENSBTAG00000014494	RNASET2	DE	3.15398	Adrenal
ENSBTAG00000024552	SHH	DE	1.62791e-06	Adrenal
ENSBTAG00000004739	SLC18A2	DE	1.60465e-06	Adrenal
ENSBTAG00000001983	SMAGP	DE	1.88372e-06	Adrenal
ENSBTAG00000042354	SNORA3	DE	0.399595	Adrenal
ENSBTAG00000042180	SNORD47	DE	2.2093e-07	Adrenal
ENSBTAG00000044812	snoU82P	DE	1.06812	Adrenal
ENSBTAG00000011952	SULT1E1	DE	0.11718	Adrenal
ENSBTAG00000001979	TAF7L	DE	-2.90698e-06	Adrenal
ENSBTAG00000007196	TAGLN	DE	7.0561	Adrenal
ENSBTAG00000015163	TM4SF1	DE	4.39314	Adrenal
ENSBTAG00000012900	TMEM229B	DE	-1.67442e-06	Adrenal
ENSBTAG00000012082	TNFRSF12A	DE	2.66454	Adrenal
ENSBTAG00000006424	TNNI3	DE	-1.86047e-06	Adrenal
ENSBTAG00000003012	TRAF1	DE	-5.5814e-07	Adrenal
ENSBTAG00000021215	VWA5A	DE	3.2496	Adrenal
ENSBTAG00000017420	ZMAT4	DE	-8.60465e-07	Adrenal
ENSBTAG00000046162	ZNF385C	DE	4.30233e-06	Adrenal
ENSBTAG00000046711	ENSBTAG00000046711	DEREG	-4.06977e-06	Adrenal
ENSBTAG00000037726	PLCD1	DEREG	0.463822	Adrenal
ENSBTAG00000010161	CCL21	DESEC	-4.06977e-06	Adrenal
ENSBTAG00000006367	CTGF	DESEC	2.596	Adrenal
ENSBTAG00000013688	PGF	DESEC	-1.53488e-06	Adrenal
ENSBTAG00000009012	PTX3	DESEC	-2.90698e-06	Adrenal
ENSBTAG00000004924	PENK	DESNPSEC	1.11766	Adrenal
ENSBTAG00000037949	GSTA5	DETS	-4.76744e-06	Adrenal
ENSBTAG00000014335	CYP17A1	DETSSEC	3.25581e-06	Adrenal
ENSBTAG00000004503	NPY	DETSSEC	-2.86047e-06	Adrenal
ENSBTAG00000012237	AEBP1	REG	3.3842	Adrenal
ENSBTAG00000014605	ETV6	REG	-3.02326e-07	Adrenal
ENSBTAG00000021187	ID2	REG	4.6326	Adrenal
ENSBTAG00000030710	ITGB3BP	REG	1.86047e-07	Adrenal
ENSBTAG00000009451	JDP2	REG	1.5351	Adrenal
ENSBTAG00000000382	MED27	REG	3.55658	Adrenal
ENSBTAG00000015316	NPM1	REG	9.28329	Adrenal
ENSBTAG00000009477	PIR	REG	2.95632	Adrenal
ENSBTAG00000020578	PRDM6	REG	-2.55814e-06	Adrenal
ENSBTAG00000003949	RBM39	REG	7.65026	Adrenal
ENSBTAG00000018884	RING1	REG	6.20566	Adrenal
ENSBTAG00000018258	SRSF2	REG	6.33108	Adrenal
ENSBTAG00000021523	STAT3	REG	5.77782	Adrenal
ENSBTAG00000030169	SUMO2	REG	5.9417	Adrenal
ENSBTAG00000038866	UBE2I	REG	5.99494	Adrenal
ENSBTAG00000018074	VPS72	REG	3.522	Adrenal
ENSBTAG00000016846	YWHAB	REG	8.08936	Adrenal
ENSBTAG00000018137	A2M	SEC	4.18242	Adrenal
ENSBTAG00000020178	ARSK	SEC	0.294877	Adrenal
ENSBTAG00000047649	AUH	SEC	1.68438	Adrenal
ENSBTAG00000000917	BMP1	SEC	1.02326e-06	Adrenal
ENSBTAG00000011766	C7	SEC	3.27362	Adrenal
ENSBTAG00000037811	CCL2	SEC	3.4186e-07	Adrenal
ENSBTAG00000009836	CHGA	SEC	7.49841	Adrenal
ENSBTAG00000021310	COL4A4	SEC	1.16279e-07	Adrenal
ENSBTAG00000011802	COL6A1	SEC	2.46066	Adrenal
ENSBTAG00000000456	CPB1	SEC	4.65116e-06	Adrenal
ENSBTAG00000012442	CTSB	SEC	10.6521	Adrenal
ENSBTAG00000018717	DDX20	SEC	1.03941	Adrenal
ENSBTAG00000024081	ECM2	SEC	1.03344	Adrenal
ENSBTAG00000003880	EMILIN2	SEC	4.53488e-06	Adrenal
ENSBTAG00000018123	FBLN5	SEC	0.660435	Adrenal
ENSBTAG00000030434	FUCA1	SEC	2.67318	Adrenal
ENSBTAG00000009393	GAL	SEC	3.83721e-06	Adrenal
ENSBTAG00000018972	GARS	SEC	4.58184	Adrenal
ENSBTAG00000019368	IGFBP7	SEC	9.23428	Adrenal
ENSBTAG00000013003	INS	SEC	1.51163e-06	Adrenal
ENSBTAG00000001745	LUM	SEC	2.37598	Adrenal
ENSBTAG00000019761	MANBA	SEC	3.48837e-07	Adrenal
ENSBTAG00000006187	MFAP4	SEC	0.952266	Adrenal
ENSBTAG00000009506	NAGA	SEC	2.9434	Adrenal
ENSBTAG00000000759	NENF	SEC	8.52306	Adrenal
ENSBTAG00000002378	NUCB1	SEC	8.43688	Adrenal
ENSBTAG00000002052	PLOD1	SEC	2.8852	Adrenal
ENSBTAG00000004280	SRPX	SEC	-2.32558e-07	Adrenal
ENSBTAG00000018810	THBS2	SEC	1.51163e-06	Adrenal
ENSBTAG00000011024	TXNDC12	SEC	5.6042	Adrenal
ENSBTAG00000012265	VWF	SEC	-2.32558e-07	Adrenal
ENSBTAG00000015100	ATP6V0E1	SNP	7.52722	Adrenal
ENSBTAG00000017529	CA8	SNP	2.39535e-06	Adrenal
ENSBTAG00000009991	CANT1	SNP	0.930715	Adrenal
ENSBTAG00000006493	CLP1	SNP	2.62791e-07	Adrenal
ENSBTAG00000015361	CNTFR	SNP	2.86226	Adrenal
ENSBTAG00000020331	COQ6	SNP	1.85308	Adrenal
ENSBTAG00000019591	DCX	SNP	3.72093e-06	Adrenal
ENSBTAG00000019877	DOCK7	SNP	-3.02326e-07	Adrenal
ENSBTAG00000015801	EFNB1	SNP	-7.09302e-07	Adrenal
ENSBTAG00000002730	ELP3	SNP	1.88704	Adrenal
ENSBTAG00000015955	ERGIC1	SNP	5.4706	Adrenal
ENSBTAG00000006209	EXT1	SNP	2.41886	Adrenal
ENSBTAG00000011933	FAM110B	SNP	-2.67442e-06	Adrenal
ENSBTAG00000020194	FGF13	SNP	2.85292	Adrenal
ENSBTAG00000003548	GSTP1	SNP	9.15126	Adrenal
ENSBTAG00000046092	HDAC8	SNP	-4.65116e-07	Adrenal
ENSBTAG00000012687	INSR	SNP	0.175744	Adrenal
ENSBTAG00000010423	LIFR	SNP	0.00554326	Adrenal
ENSBTAG00000030557	LIN52	SNP	-2.63355e-16	Adrenal
ENSBTAG00000020034	LYN	SNP	-8.37209e-07	Adrenal
ENSBTAG00000002389	MED19	SNP	3.37402	Adrenal
ENSBTAG00000021968	MID2	SNP	4.18605e-06	Adrenal
ENSBTAG00000003418	MSN	SNP	4.1519	Adrenal
ENSBTAG00000013282	NECAP2	SNP	4.18105	Adrenal
ENSBTAG00000001429	NEURL1B	SNP	3.72093e-06	Adrenal
ENSBTAG00000010362	NOSTRIN	SNP	-1.55814e-06	Adrenal
ENSBTAG00000033107	OSMR	SNP	-4.30233e-07	Adrenal
ENSBTAG00000016656	PARP14	SNP	-2.7907e-07	Adrenal
ENSBTAG00000000675	PGS1	SNP	0.863555	Adrenal
ENSBTAG00000016750	PTBP3	SNP	7.90698e-07	Adrenal
ENSBTAG00000031146	PYM1	SNP	1.66692	Adrenal
ENSBTAG00000025372	RIOX1	SNP	0.164212	Adrenal
ENSBTAG00000015099	RPL26L1	SNP	4.0488	Adrenal
ENSBTAG00000019910	SDCBP	SNP	7.82508	Adrenal
ENSBTAG00000002996	SHROOM4	SNP	3.60465e-06	Adrenal
ENSBTAG00000007650	SLC38A11	SNP	5.11628e-07	Adrenal
ENSBTAG00000016272	TEX11	SNP	3.95349e-06	Adrenal
ENSBTAG00000010899	TIMP2	SNP	8.68001	Adrenal
ENSBTAG00000018661	TMC6	SNP	0.775479	Adrenal
ENSBTAG00000019067	TMC8	SNP	2.67442e-06	Adrenal
ENSBTAG00000005482	TMEM135	SNP	0.926297	Adrenal
ENSBTAG00000022530	TMEM186	SNP	3.25581e-07	Adrenal
ENSBTAG00000012193	TTC28	SNP	6.97674e-07	Adrenal
ENSBTAG00000013727	UMPS	SNP	0.482142	Adrenal
ENSBTAG00000021505	USP36	SNP	0.138846	Adrenal
ENSBTAG00000016355	UVRAG	SNP	9.30233e-08	Adrenal
ENSBTAG00000014737	VEGFC	SNP	-1.48837e-06	Adrenal
ENSBTAG00000018421	WWP2	SNP	3.58438	Adrenal
ENSBTAG00000002381	ZDHHC5	SNP	3.20716	Adrenal
ENSBTAG00000002668	ZNF711	SNP	2.74419e-06	Adrenal
ENSBTAG00000004508	DBH	TS	-1.16279e-07	Adrenal
ENSBTAG00000001443	ENSBTAG00000001443	TS	-2.44186e-06	Adrenal
ENSBTAG00000001608	ENSBTAG00000001608	TS	-1.68605e-06	Adrenal
ENSBTAG00000004596	ENSBTAG00000004596	TS	-3.95349e-06	Adrenal
ENSBTAG00000037824	ENSBTAG00000037824	TS	8.13953e-07	Adrenal
ENSBTAG00000047039	ENSBTAG00000047039	TS	5.81395e-07	Adrenal
ENSBTAG00000047901	ENSBTAG00000047901	TS	-4.65116e-07	Adrenal
ENSBTAG00000006036	ERP27	TS	-2.55814e-06	Adrenal
ENSBTAG00000012211	HOXA5	TS	-1.9186e-06	Adrenal
ENSBTAG00000005685	HSD11B2	TS	-2.26744e-06	Adrenal
ENSBTAG00000006769	HSD3B	TS	0.461103	Adrenal
ENSBTAG00000011038	MC2R	TS	2.2093e-06	Adrenal
ENSBTAG00000002599	MGARP	TS	-1.05814e-06	Adrenal
ENSBTAG00000039384	MGC157237	TS	1.62791e-06	Adrenal
ENSBTAG00000019168	PHOX2A	TS	-3.60465e-06	Adrenal
ENSBTAG00000011731	PNMT	TS	0.597751	Adrenal
ENSBTAG00000046585	RTL1	TS	-2.5e-06	Adrenal
ENSBTAG00000033345	STAR	TS	1.74419e-06	Adrenal
ENSBTAG00000026768	TH	TS	0.196981	Adrenal
ENSBTAG00000001139	ACHE	DE	-3.60465e-06	Hypothalamus
ENSBTAG00000001735	ADAM11	DE	4.65116e-06	Hypothalamus
ENSBTAG00000013210	ADAMTS4	DE	-3.46512e-06	Hypothalamus
ENSBTAG00000020650	ADCYAP1	DE	3.13953e-06	Hypothalamus
ENSBTAG00000046484	AIF1L	DE	3.87078	Hypothalamus
ENSBTAG00000000088	ALCAM	DE	1.79532	Hypothalamus
ENSBTAG00000010551	ATP1A2	DE	4.39098	Hypothalamus
ENSBTAG00000001305	ATP2B2	DE	0.365136	Hypothalamus
ENSBTAG00000046529	bta-mir-4657	DE	0.971798	Hypothalamus
ENSBTAG00000020872	C5AR1	DE	1.80233e-06	Hypothalamus
ENSBTAG00000017733	CA2	DE	5.22174	Hypothalamus
ENSBTAG00000017458	CALCR	DE	-3.72093e-06	Hypothalamus
ENSBTAG00000011002	CCDC136	DE	1.16279e-06	Hypothalamus
ENSBTAG00000012700	CD247	DE	1.47674e-06	Hypothalamus
ENSBTAG00000002252	CHRNA2	DE	3.60465e-06	Hypothalamus
ENSBTAG00000019060	CLDN11	DE	0.500036	Hypothalamus
ENSBTAG00000021844	COCH	DE	1.16279e-06	Hypothalamus
ENSBTAG00000012215	CPNE7	DE	1.39535e-06	Hypothalamus
ENSBTAG00000008102	CRTAC1	DE	1.16279e-07	Hypothalamus
ENSBTAG00000005933	CTNNBIP1	DE	2.9259	Hypothalamus
ENSBTAG00000048269	CTXN1	DE	0.437194	Hypothalamus
ENSBTAG00000014523	DIRAS2	DE	2.67442e-06	Hypothalamus
ENSBTAG00000003569	DZIP1	DE	1.80606	Hypothalamus
ENSBTAG00000005299	EDNRB	DE	1.34884e-06	Hypothalamus
ENSBTAG00000026369	ENC1	DE	0.849025	Hypothalamus
ENSBTAG00000008539	ENHO	DE	2.30242	Hypothalamus
ENSBTAG00000004836	ENSBTAG00000004836	DE	2.32558e-07	Hypothalamus
ENSBTAG00000010448	ENSBTAG00000010448	DE	-2.44186e-06	Hypothalamus
ENSBTAG00000034323	ENSBTAG00000034323	DE	-5.81395e-07	Hypothalamus
ENSBTAG00000045585	ENSBTAG00000045585	DE	0.322112	Hypothalamus
ENSBTAG00000046640	ENSBTAG00000046640	DE	9.30233e-07	Hypothalamus
ENSBTAG00000046933	ENSBTAG00000046933	DE	0.0325231	Hypothalamus
ENSBTAG00000032617	FBXO44	DE	2.2872	Hypothalamus
ENSBTAG00000013810	GABBR2	DE	-4.88372e-06	Hypothalamus
ENSBTAG00000003392	GABRA5	DE	2.32558e-07	Hypothalamus
ENSBTAG00000005644	GALNT9	DE	3.37209e-06	Hypothalamus
ENSBTAG00000019107	GAS7	DE	1.46512e-06	Hypothalamus
ENSBTAG00000012608	GDAP1	DE	2.63222	Hypothalamus
ENSBTAG00000004607	GSG1L	DE	-4.53488e-06	Hypothalamus
ENSBTAG00000009911	HDC	DE	1.86047e-06	Hypothalamus
ENSBTAG00000008389	HTRA1	DE	6.15776	Hypothalamus
ENSBTAG00000019172	IGSF21	DE	3.37209e-06	Hypothalamus
ENSBTAG00000016343	KCNIP2	DE	4.30233e-07	Hypothalamus
ENSBTAG00000003919	KIAA0408	DE	1.88282	Hypothalamus
ENSBTAG00000001176	LRRN1	DE	1.16279e-07	Hypothalamus
ENSBTAG00000048005	MGC157368	DE	0.401323	Hypothalamus
ENSBTAG00000015988	MYH11	DE	0.186076	Hypothalamus
ENSBTAG00000043571	ND2	DE	18.3945	Hypothalamus
ENSBTAG00000005018	NFAM1	DE	-9.06977e-07	Hypothalamus
ENSBTAG00000016285	NGB	DE	-8.37209e-07	Hypothalamus
ENSBTAG00000009873	NRN1	DE	-1.27907e-06	Hypothalamus
ENSBTAG00000027387	NRSN2	DE	0.476918	Hypothalamus
ENSBTAG00000030247	NSMF	DE	2.74166	Hypothalamus
ENSBTAG00000010191	PAK1	DE	2.14522	Hypothalamus
ENSBTAG00000040512	PCP4L1	DE	-3.48837e-07	Hypothalamus
ENSBTAG00000002464	PLCH2	DE	-5e-06	Hypothalamus
ENSBTAG00000013008	PMCH	DE	3.48837e-06	Hypothalamus
ENSBTAG00000013550	PRKCG	DE	-4.18605e-06	Hypothalamus
ENSBTAG00000015074	PTGDS	DE	5.43358	Hypothalamus
ENSBTAG00000020257	PTPN5	DE	-9.06977e-07	Hypothalamus
ENSBTAG00000019159	PVALB	DE	-1.68605e-06	Hypothalamus
ENSBTAG00000046277	RGS4	DE	-1.98837e-06	Hypothalamus
ENSBTAG00000033721	RLBP1	DE	1.97674e-06	Hypothalamus
ENSBTAG00000018773	RND1	DE	0.164922	Hypothalamus
ENSBTAG00000022109	SCOC	DE	4.15966	Hypothalamus
ENSBTAG00000011446	SEMA7A	DE	-8.26212e-16	Hypothalamus
ENSBTAG00000018563	SFRP2	DE	3.72093e-07	Hypothalamus
ENSBTAG00000011882	SLC24A3	DE	-7.09302e-07	Hypothalamus
ENSBTAG00000018577	SLC7A1	DE	0.290143	Hypothalamus
ENSBTAG00000003515	SNCG	DE	0.493196	Hypothalamus
ENSBTAG00000047865	SNORD107	DE	-4.65116e-07	Hypothalamus
ENSBTAG00000045792	SNORD39	DE	-4.88372e-07	Hypothalamus
ENSBTAG00000042837	snoU2_19	DE	3.25581e-06	Hypothalamus
ENSBTAG00000024560	STUM	DE	-4.65116e-06	Hypothalamus
ENSBTAG00000004218	SYNDIG1L	DE	-3.60465e-06	Hypothalamus
ENSBTAG00000034693	SYT1	DE	1.09687	Hypothalamus
ENSBTAG00000047648	SYT2	DE	2.90698e-06	Hypothalamus
ENSBTAG00000015356	TAC1	DE	-1e-06	Hypothalamus
ENSBTAG00000021807	TAC3	DE	-1.51163e-06	Hypothalamus
ENSBTAG00000007698	TMEM59L	DE	3.0536	Hypothalamus
ENSBTAG00000044068	VWC2	DE	-3.48837e-07	Hypothalamus
ENSBTAG00000014384	ZDHHC22	DE	6.04651e-07	Hypothalamus
ENSBTAG00000014751	ZIC1	DE	-4.30233e-06	Hypothalamus
ENSBTAG00000002333	HOPX	DEREG	2.1726	Hypothalamus
ENSBTAG00000043559	MT-ND4L	DEREG	17.0315	Hypothalamus
ENSBTAG00000043563	ND5	DEREG	15.6862	Hypothalamus
ENSBTAG00000017312	SST	DESEC	8.13953e-07	Hypothalamus
ENSBTAG00000001043	LUZP2	DESNP	-1.90698e-06	Hypothalamus
ENSBTAG00000043972	SLC24A2	DESNP	1.7557e-16	Hypothalamus
ENSBTAG00000001075	CALB2	DETS	2.86047e-06	Hypothalamus
ENSBTAG00000015655	APBB1	REG	2.84384	Hypothalamus
ENSBTAG00000007208	HDAC11	REG	5.7916	Hypothalamus
ENSBTAG00000037493	PUF60	REG	7.0895	Hypothalamus
ENSBTAG00000032887	SUPT3H	REG	1.18605e-07	Hypothalamus
ENSBTAG00000014677	TADA2A	REG	1.6819	Hypothalamus
ENSBTAG00000021836	TCEA2	REG	3.78418	Hypothalamus
ENSBTAG00000017594	ZHX3	REG	0.776325	Hypothalamus
ENSBTAG00000010130	ZNF335	REG	1.16272	Hypothalamus
ENSBTAG00000012393	AGT	SEC	1.92696	Hypothalamus
ENSBTAG00000023600	APOD	SEC	7.38187	Hypothalamus
ENSBTAG00000008341	ARSB	SEC	1.49186	Hypothalamus
ENSBTAG00000022238	B4GAT1	SEC	4.81592	Hypothalamus
ENSBTAG00000013027	CCK	SEC	4.30233e-06	Hypothalamus
ENSBTAG00000020679	CNTN1	SEC	1.27286	Hypothalamus
ENSBTAG00000020202	CRHBP	SEC	-8.13953e-07	Hypothalamus
ENSBTAG00000000598	CST3	SEC	12.6289	Hypothalamus
ENSBTAG00000004275	DKK3	SEC	2.50036	Hypothalamus
ENSBTAG00000008096	EDN1	SEC	-1.16279e-07	Hypothalamus
ENSBTAG00000005542	EPS15	SEC	4.71346	Hypothalamus
ENSBTAG00000009717	FGL2	SEC	1.11916	Hypothalamus
ENSBTAG00000001019	GDF10	SEC	1.29096e-16	Hypothalamus
ENSBTAG00000000666	GHDC	SEC	4.07688	Hypothalamus
ENSBTAG00000007540	GLUD1	SEC	8.20964	Hypothalamus
ENSBTAG00000017390	LGI2	SEC	-4.4186e-06	Hypothalamus
ENSBTAG00000007684	MSH3	SEC	0.697507	Hypothalamus
ENSBTAG00000000109	NPTXR	SEC	-1.09302e-06	Hypothalamus
ENSBTAG00000001244	PLAT	SEC	3.90908	Hypothalamus
ENSBTAG00000017834	PRELP	SEC	1.75054	Hypothalamus
ENSBTAG00000012838	RDH12	SEC	5e-06	Hypothalamus
ENSBTAG00000008717	SERPINE2	SEC	2.36418	Hypothalamus
ENSBTAG00000007423	TNFRSF11B	SEC	-4.65116e-07	Hypothalamus
ENSBTAG00000003625	VSTM2A	SEC	3.72093e-06	Hypothalamus
ENSBTAG00000004038	ABAT	SNP	4.29818	Hypothalamus
ENSBTAG00000015251	ALG13	SNP	4.76744e-06	Hypothalamus
ENSBTAG00000019052	ANK3	SNP	1.82118	Hypothalamus
ENSBTAG00000035827	ATG7	SNP	2.93023e-07	Hypothalamus
ENSBTAG00000003450	ATP6V1H	SNP	3.811	Hypothalamus
ENSBTAG00000036367	bta-mir-374b	SNP	0.3385	Hypothalamus
ENSBTAG00000029828	bta-mir-421	SNP	0.350455	Hypothalamus
ENSBTAG00000009835	CACNA1G	SNP	4.4186e-06	Hypothalamus
ENSBTAG00000002297	CACNB4	SNP	-2.32558e-06	Hypothalamus
ENSBTAG00000020136	CASK	SNP	0.512095	Hypothalamus
ENSBTAG00000000283	CSF1	SNP	-1e-06	Hypothalamus
ENSBTAG00000017240	DGKQ	SNP	0.0807916	Hypothalamus
ENSBTAG00000020378	DLG1	SNP	2.03468	Hypothalamus
ENSBTAG00000015930	DNAL1	SNP	-2.90698e-06	Hypothalamus
ENSBTAG00000043978	ENSBTAG00000043978	SNP	4.76744e-06	Hypothalamus
ENSBTAG00000020329	FAM161B	SNP	-3.37209e-07	Hypothalamus
ENSBTAG00000012501	FTO	SNP	3.09914	Hypothalamus
ENSBTAG00000008708	GPC5	SNP	3.48837e-06	Hypothalamus
ENSBTAG00000012512	GPR137	SNP	3.42676	Hypothalamus
ENSBTAG00000001740	HAPLN3	SNP	-2.32558e-07	Hypothalamus
ENSBTAG00000011292	LZTR1	SNP	3.00848	Hypothalamus
ENSBTAG00000016206	MAOA	SNP	1.1977	Hypothalamus
ENSBTAG00000002082	MARCKS	SNP	4.00222	Hypothalamus
ENSBTAG00000018744	MGAT5	SNP	1.7093e-06	Hypothalamus
ENSBTAG00000020126	MYO10	SNP	-7.44186e-07	Hypothalamus
ENSBTAG00000012623	NDP	SNP	3.60465e-06	Hypothalamus
ENSBTAG00000020739	NXT2	SNP	3.60465e-06	Hypothalamus
ENSBTAG00000000561	OCLN	SNP	-2.02326e-06	Hypothalamus
ENSBTAG00000006675	PCSK6	SNP	1.19366	Hypothalamus
ENSBTAG00000045520	PDYN	SNP	-1.97674e-06	Hypothalamus
ENSBTAG00000007830	PLEKHM3	SNP	-4.88372e-06	Hypothalamus
ENSBTAG00000003137	PLPPR1	SNP	-4.65116e-07	Hypothalamus
ENSBTAG00000011613	PLS3	SNP	2.15248	Hypothalamus
ENSBTAG00000011857	PPM1H	SNP	8.37209e-07	Hypothalamus
ENSBTAG00000021100	PPP1R3F	SNP	-1.39535e-06	Hypothalamus
ENSBTAG00000011757	PSEN1	SNP	3.74666	Hypothalamus
ENSBTAG00000013721	PSMD10	SNP	2.55436	Hypothalamus
ENSBTAG00000030259	RASGRF2	SNP	2.67442e-06	Hypothalamus
ENSBTAG00000019755	REEP3	SNP	2.69443	Hypothalamus
ENSBTAG00000016795	RUFY3	SNP	3.53628	Hypothalamus
ENSBTAG00000021537	RWDD3	SNP	4.65116e-06	Hypothalamus
ENSBTAG00000011375	SHC3	SNP	4.4186e-06	Hypothalamus
ENSBTAG00000002585	SLC16A2	SNP	-3.46512e-06	Hypothalamus
ENSBTAG00000034991	SLX4IP	SNP	3.60465e-06	Hypothalamus
ENSBTAG00000002448	SNTG1	SNP	-2.2093e-06	Hypothalamus
ENSBTAG00000014611	SORL1	SNP	1.62791e-07	Hypothalamus
ENSBTAG00000008849	SORT1	SNP	3.74942	Hypothalamus
ENSBTAG00000046769	SPIN2B	SNP	1.16279e-07	Hypothalamus
ENSBTAG00000047250	SPTSSB	SNP	5.11628e-07	Hypothalamus
ENSBTAG00000005560	ST18	SNP	-1e-06	Hypothalamus
ENSBTAG00000000460	SYTL2	SNP	9.30233e-07	Hypothalamus
ENSBTAG00000005893	TMEM68	SNP	-2.09302e-07	Hypothalamus
ENSBTAG00000002404	TMX2	SNP	6.24464	Hypothalamus
ENSBTAG00000023730	TUBB3	SNP	2.57122	Hypothalamus
ENSBTAG00000004495	UBA5	SNP	2.77588	Hypothalamus
ENSBTAG00000018060	WDR13	SNP	5.629	Hypothalamus
ENSBTAG00000016818	ZCCHC17	SNP	5.74082	Hypothalamus
ENSBTAG00000021224	ZSWIM6	SNP	3.72093e-07	Hypothalamus
ENSBTAG00000015952	ADAP1	TS	-4.4186e-06	Hypothalamus
ENSBTAG00000014491	ATP6V1G2	TS	-1.27907e-06	Hypothalamus
ENSBTAG00000000835	BCAS1	TS	0.0722847	Hypothalamus
ENSBTAG00000001228	CEND1	TS	-2.4186e-06	Hypothalamus
ENSBTAG00000032709	CMTM5	TS	-2.73256e-06	Hypothalamus
ENSBTAG00000011307	DNM1	TS	-7.43591e-16	Hypothalamus
ENSBTAG00000043803	ENSBTAG00000043803	TS	-9.88372e-07	Hypothalamus
ENSBTAG00000012912	ERMN	TS	1.04651e-06	Hypothalamus
ENSBTAG00000009354	EVI2A	TS	-1.2093e-06	Hypothalamus
ENSBTAG00000033803	FABP7	TS	1.10465e-06	Hypothalamus
ENSBTAG00000006451	GAP43	TS	0.223583	Hypothalamus
ENSBTAG00000013534	GFAP	TS	0.820318	Hypothalamus
ENSBTAG00000014992	GPR37L1	TS	-2.32558e-07	Hypothalamus
ENSBTAG00000015784	HAPLN2	TS	-1.56977e-06	Hypothalamus
ENSBTAG00000002414	KCNJ10	TS	2.26744e-06	Hypothalamus
ENSBTAG00000017044	MAG	TS	3.60465e-06	Hypothalamus
ENSBTAG00000021626	MLC1	TS	-1.97674e-06	Hypothalamus
ENSBTAG00000009774	MOBP	TS	2.7907e-06	Hypothalamus
ENSBTAG00000017818	MOG	TS	3.83721e-06	Hypothalamus
ENSBTAG00000000564	NSG2	TS	0.119724	Hypothalamus
ENSBTAG00000037547	OLIG1	TS	-3.31395e-06	Hypothalamus
ENSBTAG00000025213	OMG	TS	7.55814e-07	Hypothalamus
ENSBTAG00000011740	OPALIN	TS	2.15116e-06	Hypothalamus
ENSBTAG00000009434	PAQR6	TS	0.366215	Hypothalamus
ENSBTAG00000006977	PLP1	TS	1.56328	Hypothalamus
ENSBTAG00000008945	SDSL	TS	-1.22093e-06	Hypothalamus
ENSBTAG00000018245	SLC1A3	TS	0.146345	Hypothalamus
ENSBTAG00000017627	STMN4	TS	2.03488e-06	Hypothalamus
ENSBTAG00000004574	UGT8	TS	-1.39535e-06	Hypothalamus
ENSBTAG00000017836	ZFP57	TS	-5.11628e-06	Hypothalamus
ENSBTAG00000015789	BCAN	TSSEC	-2.32558e-06	Hypothalamus
ENSBTAG00000048254	5S_rRNA	DE	-4.18605e-06	Liver
ENSBTAG00000014614	ACTA2	DE	5.98612	Liver
ENSBTAG00000006991	ADH6	DE	0.528797	Liver
ENSBTAG00000004476	ADHFE1	DE	1.26882	Liver
ENSBTAG00000037509	AKR1C4	DE	1.16279e-07	Liver
ENSBTAG00000002473	ANGPTL4	DE	-3.02326e-06	Liver
ENSBTAG00000005585	ANXA13	DE	2.26744e-06	Liver
ENSBTAG00000002258	APOA1	DE	4.80956	Liver
ENSBTAG00000020747	ASS1	DE	7.15605	Liver
ENSBTAG00000009493	BCL3	DE	0.390713	Liver
ENSBTAG00000005250	BGN	DE	5.67186	Liver
ENSBTAG00000019588	BLA-DQB	DE	6.80484	Liver
ENSBTAG00000029851	bta-mir-122	DE	4.76744e-06	Liver
ENSBTAG00000023776	C11H9orf116	DE	1.9558	Liver
ENSBTAG00000016204	C1RL	DE	2.09302e-06	Liver
ENSBTAG00000033221	CCDC152	DE	7.63616	Liver
ENSBTAG00000025257	CCL4	DE	-1.16279e-07	Liver
ENSBTAG00000047914	CDHR5	DE	1.39535e-06	Liver
ENSBTAG00000017442	CDO1	DE	4.93054	Liver
ENSBTAG00000022622	CISH	DE	2.10512	Liver
ENSBTAG00000010801	CMBL	DE	7.81684	Liver
ENSBTAG00000000524	CSTB	DE	6.9111	Liver
ENSBTAG00000018652	CXCL17	DE	3.83721e-06	Liver
ENSBTAG00000003895	CYBA	DE	5.27382	Liver
ENSBTAG00000015735	CYP4F2	DE	0.419422	Liver
ENSBTAG00000004799	DENND2A	DE	1.23293	Liver
ENSBTAG00000001219	ENSBTAG00000001219	DE	1.22093e-06	Liver
ENSBTAG00000001851	ENSBTAG00000001851	DE	3.60465e-06	Liver
ENSBTAG00000003152	ENSBTAG00000003152	DE	5.22486	Liver
ENSBTAG00000010155	ENSBTAG00000010155	DE	2.71832	Liver
ENSBTAG00000021368	ENSBTAG00000021368	DE	4.76744e-06	Liver
ENSBTAG00000024608	ENSBTAG00000024608	DE	1.78572	Liver
ENSBTAG00000025260	ENSBTAG00000025260	DE	-1.97674e-06	Liver
ENSBTAG00000027075	ENSBTAG00000027075	DE	4.8537	Liver
ENSBTAG00000031082	ENSBTAG00000031082	DE	2.95862	Liver
ENSBTAG00000031160	ENSBTAG00000031160	DE	1.44568	Liver
ENSBTAG00000031834	ENSBTAG00000031834	DE	4.57916	Liver
ENSBTAG00000034189	ENSBTAG00000034189	DE	1.2945	Liver
ENSBTAG00000035654	ENSBTAG00000035654	DE	0.961783	Liver
ENSBTAG00000039237	ENSBTAG00000039237	DE	3.48837e-07	Liver
ENSBTAG00000039321	ENSBTAG00000039321	DE	1.51163e-06	Liver
ENSBTAG00000039928	ENSBTAG00000039928	DE	-4.18605e-06	Liver
ENSBTAG00000043729	ENSBTAG00000043729	DE	2.09302e-07	Liver
ENSBTAG00000046076	ENSBTAG00000046076	DE	-4.65116e-08	Liver
ENSBTAG00000047121	ENSBTAG00000047121	DE	9.06977e-07	Liver
ENSBTAG00000047529	ENSBTAG00000047529	DE	1.44186e-06	Liver
ENSBTAG00000047700	ENSBTAG00000047700	DE	2.09302e-06	Liver
ENSBTAG00000047816	ENSBTAG00000047816	DE	3.13953e-06	Liver
ENSBTAG00000048013	ENSBTAG00000048013	DE	-4.76744e-06	Liver
ENSBTAG00000048049	ENSBTAG00000048049	DE	2.09302e-06	Liver
ENSBTAG00000048058	ENSBTAG00000048058	DE	3.26052	Liver
ENSBTAG00000011624	FGF21	DE	4.65116e-07	Liver
ENSBTAG00000015828	FKBP11	DE	4.85388	Liver
ENSBTAG00000008300	FN1	DE	3.15038	Liver
ENSBTAG00000003329	FST	DE	3.83721e-06	Liver
ENSBTAG00000009828	FXYD2	DE	2.67442e-06	Liver
ENSBTAG00000006472	GPR143	DE	-4.76744e-06	Liver
ENSBTAG00000006546	GSTA2	DE	2.16202	Liver
ENSBTAG00000016276	HAL	DE	5.81395e-07	Liver
ENSBTAG00000011358	IER3	DE	2.0908	Liver
ENSBTAG00000018349	IFI30	DE	0.506524	Liver
ENSBTAG00000003994	IGFBP3	DE	2.42128	Liver
ENSBTAG00000006343	IL1R2	DE	-5.81395e-07	Liver
ENSBTAG00000014533	KEL	DE	-4.65116e-06	Liver
ENSBTAG00000015593	KIAA0753	DE	1.16279e-07	Liver
ENSBTAG00000010433	M-SAA3.2	DE	4.76744e-06	Liver
ENSBTAG00000038067	MT1A	DE	6.90163	Liver
ENSBTAG00000001595	MT1E	DE	5.16424	Liver
ENSBTAG00000023659	MT2	DE	11.2991	Liver
ENSBTAG00000014848	NR0B2	DE	3.83721e-06	Liver
ENSBTAG00000018016	NUPR1	DE	5.28429	Liver
ENSBTAG00000014315	PBLD	DE	-4.30233e-06	Liver
ENSBTAG00000011866	PCBD1	DE	7.12514	Liver
ENSBTAG00000000396	PIM1	DE	-4.4186e-07	Liver
ENSBTAG00000009432	PMF1	DE	2.32558e-08	Liver
ENSBTAG00000010606	PPP1R3B	DE	0.56756	Liver
ENSBTAG00000011027	PTGR1	DE	4.24212	Liver
ENSBTAG00000017624	RAB17	DE	5e-07	Liver
ENSBTAG00000020028	RBP1	DE	3.365	Liver
ENSBTAG00000002705	REC8	DE	-2.09302e-06	Liver
ENSBTAG00000004305	RGS16	DE	0.294117	Liver
ENSBTAG00000012234	RHBG	DE	-4.18605e-06	Liver
ENSBTAG00000003113	RNF125	DE	-4.18605e-07	Liver
ENSBTAG00000019203	S100A4	DE	4.54788	Liver
ENSBTAG00000022396	Saa3	DE	0.334136	Liver
ENSBTAG00000040070	SCGB1D	DE	2.90698e-06	Liver
ENSBTAG00000031814	SDS	DE	1.67442e-06	Liver
ENSBTAG00000011423	SERPINI2	DE	2.55814e-06	Liver
ENSBTAG00000020852	SLC16A11	DE	-2.7907e-06	Liver
ENSBTAG00000037738	SLC17A4	DE	4.65116e-07	Liver
ENSBTAG00000011381	SLC30A3	DE	-4.06977e-06	Liver
ENSBTAG00000047510	SMIM6	DE	3.72093e-06	Liver
ENSBTAG00000042475	SNORA63	DE	1.74419e-06	Liver
ENSBTAG00000046050	SNORA73	DE	3.48837e-07	Liver
ENSBTAG00000016175	SPNS3	DE	2.7907e-06	Liver
ENSBTAG00000003935	TMBIM1	DE	7.08184	Liver
ENSBTAG00000007616	TMED6	DE	-4.88372e-07	Liver
ENSBTAG00000016139	TMEM120A	DE	4.58774	Liver
ENSBTAG00000001537	TSKU	DE	3.53288	Liver
ENSBTAG00000028359	U3	DE	1.04916	Liver
ENSBTAG00000048167	U4	DE	-1.16279e-06	Liver
ENSBTAG00000043550	cytb	DEREG	20.8476	Liver
ENSBTAG00000048135	ENSBTAG00000048135	DEREG	2.19334	Liver
ENSBTAG00000043558	ND1	DEREG	21.1393	Liver
ENSBTAG00000043577	ND4	DEREG	19.85	Liver
ENSBTAG00000018531	JCHAIN	DESEC	5.81395e-07	Liver
ENSBTAG00000020528	PCOLCE	DESEC	3.9619	Liver
ENSBTAG00000015654	PON1	DESEC	-4.88372e-06	Liver
ENSBTAG00000013980	SOD3	DESEC	2.2093e-06	Liver
ENSBTAG00000001288	MAOB	DESNP	4.07836	Liver
ENSBTAG00000011596	SFRS5	DESNP	5.81022	Liver
ENSBTAG00000008441	SOCS3	DESNP	-1.47674e-06	Liver
ENSBTAG00000004215	RARRES2	DESNPSEC	10.4826	Liver
ENSBTAG00000002255	BHMT	DETS	-2.67442e-06	Liver
ENSBTAG00000018365	CYP2E1	DETS	1.97674e-06	Liver
ENSBTAG00000040409	ENSBTAG00000040409	DETS	-1.34884e-06	Liver
ENSBTAG00000017531	FETUB	DETS	-3.83721e-07	Liver
ENSBTAG00000030297	MGC137099	DETS	4.4186e-06	Liver
ENSBTAG00000037778	CXCL3	DETSSEC	0.263862	Liver
ENSBTAG00000046768	IGFBP1	DETSSEC	-1.86047e-06	Liver
ENSBTAG00000008931	CREG1	REG	7.20636	Liver
ENSBTAG00000021884	CXXC1	REG	2.92178	Liver
ENSBTAG00000006633	IRF3	REG	4.57638	Liver
ENSBTAG00000046670	MLX	REG	4.61186	Liver
ENSBTAG00000010701	NACA	REG	10.7306	Liver
ENSBTAG00000016683	NFKBIA	REG	6.71504	Liver
ENSBTAG00000011136	NR2F6	REG	4.48556	Liver
ENSBTAG00000000602	RXRB	REG	3.6598	Liver
ENSBTAG00000001790	SAFB2	REG	3.8153	Liver
ENSBTAG00000000694	TAF10	REG	8.69902	Liver
ENSBTAG00000016349	TEAD2	REG	1.32316	Liver
ENSBTAG00000019906	VPS25	REG	7.83578	Liver
ENSBTAG00000005572	ZNF205	REG	2.10822	Liver
ENSBTAG00000001904	ZNF276	REG	1.11326	Liver
ENSBTAG00000001396	ADAMTS7	SEC	9.30233e-07	Liver
ENSBTAG00000014556	AGRP	SEC	-1.86047e-06	Liver
ENSBTAG00000000522	AHSG	SEC	2.79188	Liver
ENSBTAG00000017852	ALDH9A1	SEC	6.34264	Liver
ENSBTAG00000019093	AMY2B	SEC	2.4281	Liver
ENSBTAG00000045492	ANG	SEC	5.86614	Liver
ENSBTAG00000039302	ANGPTL6	SEC	2.7907e-07	Liver
ENSBTAG00000008505	APOB	SEC	-4.30233e-06	Liver
ENSBTAG00000020558	APOC2	SEC	1.01292	Liver
ENSBTAG00000010123	APOE	SEC	12.0858	Liver
ENSBTAG00000011847	ASPN	SEC	-1.16279e-06	Liver
ENSBTAG00000012330	B2M	SEC	14.0301	Liver
ENSBTAG00000010866	BMPER	SEC	4.06977e-06	Liver
ENSBTAG00000007153	C1QA	SEC	6.1057	Liver
ENSBTAG00000011196	C1QB	SEC	5.3013	Liver
ENSBTAG00000011193	C1QC	SEC	5.79332	Liver
ENSBTAG00000010343	C1QTNF7	SEC	-4.65116e-06	Liver
ENSBTAG00000010520	C8G	SEC	4.68464	Liver
ENSBTAG00000010738	CCL14	SEC	2.88242	Liver
ENSBTAG00000007193	CCL16	SEC	2.66306	Liver
ENSBTAG00000015032	CD14	SEC	0.376401	Liver
ENSBTAG00000048122	CFD	SEC	4.04644	Liver
ENSBTAG00000034501	CFI	SEC	1.27928	Liver
ENSBTAG00000005576	CLEC11A	SEC	-1.16279e-06	Liver
ENSBTAG00000019956	CMPK1	SEC	3.49268	Liver
ENSBTAG00000007615	CNTN3	SEC	3.37209e-06	Liver
ENSBTAG00000017343	COLEC10	SEC	1.51163e-06	Liver
ENSBTAG00000032656	CPN2	SEC	7.55814e-07	Liver
ENSBTAG00000033128	CRH	SEC	-4.30233e-06	Liver
ENSBTAG00000004273	CST7	SEC	-3.83721e-06	Liver
ENSBTAG00000017135	CTSS	SEC	3.8706	Liver
ENSBTAG00000020773	CTSW	SEC	3.72093e-06	Liver
ENSBTAG00000018784	CTSZ	SEC	7.56018	Liver
ENSBTAG00000027513	CXCL2	SEC	-4.53488e-06	Liver
ENSBTAG00000019716	CXCL8	SEC	1.97674e-06	Liver
ENSBTAG00000038639	CXCL9	SEC	1.90698e-06	Liver
ENSBTAG00000037559	CYP2C18	SEC	-1.16279e-07	Liver
ENSBTAG00000011163	CYTL1	SEC	1.74419e-06	Liver
ENSBTAG00000003806	ECM1	SEC	0.343476	Liver
ENSBTAG00000012484	ENDOG	SEC	4.96048	Liver
ENSBTAG00000009804	ERP44	SEC	5.51932	Liver
ENSBTAG00000017722	F5	SEC	-4.53488e-06	Liver
ENSBTAG00000003607	FAM20C	SEC	4.97882	Liver
ENSBTAG00000016177	FGL1	SEC	3.44464	Liver
ENSBTAG00000005004	GDF2	SEC	-3.60465e-06	Liver
ENSBTAG00000007534	GGH	SEC	1.51469	Liver
ENSBTAG00000014118	GNPTG	SEC	5.04076	Liver
ENSBTAG00000004982	GPLD1	SEC	-1.2093e-06	Liver
ENSBTAG00000000704	GUSB	SEC	2.22854	Liver
ENSBTAG00000012981	HEXA	SEC	3.77202	Liver
ENSBTAG00000011444	HINT2	SEC	8.64108	Liver
ENSBTAG00000016169	ID1	SEC	6.66568	Liver
ENSBTAG00000008611	IGFBP4	SEC	5.59472	Liver
ENSBTAG00000016284	IL7	SEC	-1.74419e-06	Liver
ENSBTAG00000002912	INHBA	SEC	-2.2093e-06	Liver
ENSBTAG00000019084	INHBC	SEC	-3.95349e-06	Liver
ENSBTAG00000014149	LCN2	SEC	-2.44186e-06	Liver
ENSBTAG00000012994	LOX	SEC	-3.60465e-06	Liver
ENSBTAG00000009086	LOXL1	SEC	1.2701	Liver
ENSBTAG00000031647	LRG1	SEC	0.513382	Liver
ENSBTAG00000026779	LYZ	SEC	-4.65116e-07	Liver
ENSBTAG00000006241	MAN2B1	SEC	5.16216	Liver
ENSBTAG00000004594	MMP7	SEC	-1.39535e-06	Liver
ENSBTAG00000020676	MMP9	SEC	-4.65116e-06	Liver
ENSBTAG00000006780	NAPSA	SEC	3.95349e-06	Liver
ENSBTAG00000007446	NGF	SEC	-3.83721e-06	Liver
ENSBTAG00000009348	OIT3	SEC	-4.65116e-07	Liver
ENSBTAG00000005973	OVGP1	SEC	2.09302e-06	Liver
ENSBTAG00000017143	PDIA4	SEC	5.87888	Liver
ENSBTAG00000019315	PLA2G7	SEC	1.28884	Liver
ENSBTAG00000034645	PON3	SEC	8.13953e-07	Liver
ENSBTAG00000016822	PPIB	SEC	11.4483	Liver
ENSBTAG00000011932	PRG4	SEC	1.27907e-06	Liver
ENSBTAG00000008202	PRKCSH	SEC	6.82184	Liver
ENSBTAG00000018082	QPRT	SEC	2.0077	Liver
ENSBTAG00000019612	RNASE4	SEC	6.68821	Liver
ENSBTAG00000004063	SERPINA5	SEC	0.798977	Liver
ENSBTAG00000017863	SRGN	SEC	3.4838	Liver
ENSBTAG00000010991	TTR	SEC	3.37865	Liver
ENSBTAG00000006037	WISP2	SEC	-3.48837e-07	Liver
ENSBTAG00000031010	ACAD11	SNP	0.854823	Liver
ENSBTAG00000007125	AFMID	SNP	1.4186e-06	Liver
ENSBTAG00000018469	ALDH6A1	SNP	4.37666	Liver
ENSBTAG00000009725	AOX1	SNP	5.15132	Liver
ENSBTAG00000046248	ARPC1B	SNP	5.18994	Liver
ENSBTAG00000013573	BIRC5	SNP	1.51163e-06	Liver
ENSBTAG00000001441	CARHSP1	SNP	3.28434	Liver
ENSBTAG00000008201	CCDC151	SNP	-1.74419e-06	Liver
ENSBTAG00000005236	CCKBR	SNP	-3.83721e-06	Liver
ENSBTAG00000015815	CFP	SNP	-2.22093e-06	Liver
ENSBTAG00000033284	CHCHD7	SNP	6.99208	Liver
ENSBTAG00000005290	CLDN2	SNP	-1.62791e-06	Liver
ENSBTAG00000008571	CUX2	SNP	1.27907e-06	Liver
ENSBTAG00000003871	CYP2B6	SNP	8.13953e-07	Liver
ENSBTAG00000005287	CYP7A1	SNP	4.88372e-06	Liver
ENSBTAG00000011291	DLG3	SNP	1.39728	Liver
ENSBTAG00000018579	DOK1	SNP	1.04651e-07	Liver
ENSBTAG00000027930	ENSBTAG00000027930	SNP	4.30233e-06	Liver
ENSBTAG00000020334	ENTPD5	SNP	0.296042	Liver
ENSBTAG00000030669	FGGY	SNP	1.17962	Liver
ENSBTAG00000043948	HCN1	SNP	-3.83721e-06	Liver
ENSBTAG00000013244	HDAC6	SNP	0.678186	Liver
ENSBTAG00000001592	INSIG1	SNP	3.05134	Liver
ENSBTAG00000012083	IRX3	SNP	9.30233e-07	Liver
ENSBTAG00000005903	LRP5	SNP	2.33836	Liver
ENSBTAG00000002843	MGC160092	SNP	4.65116e-08	Liver
ENSBTAG00000021188	MRPL16	SNP	5.47262	Liver
ENSBTAG00000000914	OPRK1	SNP	2.67442e-06	Liver
ENSBTAG00000010672	PCCA	SNP	3.60124	Liver
ENSBTAG00000003321	PIH1D3	SNP	1.62791e-06	Liver
ENSBTAG00000001440	PMM2	SNP	2.74668	Liver
ENSBTAG00000006716	PTGS1	SNP	2.09302e-06	Liver
ENSBTAG00000044115	RIPPLY1	SNP	-6.97674e-07	Liver
ENSBTAG00000019147	RPS20	SNP	14.8153	Liver
ENSBTAG00000037650	RTL9	SNP	-3.37209e-06	Liver
ENSBTAG00000011374	S1PR3	SNP	0.158103	Liver
ENSBTAG00000018570	SDR16C5	SNP	-1.62791e-06	Liver
ENSBTAG00000016267	SERPING1	SNP	8.53795	Liver
ENSBTAG00000013167	SIGLEC1	SNP	-2.55814e-06	Liver
ENSBTAG00000021287	SLC16A7	SNP	0.120178	Liver
ENSBTAG00000018235	SLC45A2	SNP	-2.90698e-06	Liver
ENSBTAG00000004706	SUV39H1	SNP	6.74419e-07	Liver
ENSBTAG00000020580	TCN1	SNP	1.51163e-06	Liver
ENSBTAG00000044055	THSD7B	SNP	-1.27907e-06	Liver
ENSBTAG00000026381	TMEM114	SNP	2.09302e-06	Liver
ENSBTAG00000025782	TNFSF8	SNP	4.4186e-06	Liver
ENSBTAG00000010065	TRPC5	SNP	-4.76744e-06	Liver
ENSBTAG00000012989	UBE2L6	SNP	3.8557	Liver
ENSBTAG00000015769	VSIG4	SNP	1.04651e-06	Liver
ENSBTAG00000008047	ZDHHC15	SNP	1.86047e-06	Liver
ENSBTAG00000001368	LGALS3BP	SNPSEC	5.26924	Liver
ENSBTAG00000012621	RTN4RL2	SNPSEC	-1.39535e-06	Liver
ENSBTAG00000009735	A1BG	TS	-1.16279e-07	Liver
ENSBTAG00000015191	ABCC6	TS	-3.95349e-06	Liver
ENSBTAG00000019423	ACSM2A	TS	-2.32558e-07	Liver
ENSBTAG00000006447	ACSM3	TS	-4.65116e-07	Liver
ENSBTAG00000034139	ADH4	TS	-9.30233e-07	Liver
ENSBTAG00000019533	ADTRP	TS	-3.83721e-07	Liver
ENSBTAG00000002478	AGMAT	TS	4.65116e-07	Liver
ENSBTAG00000017294	agp	TS	0.0480413	Liver
ENSBTAG00000005797	AGXT	TS	-3.51163e-06	Liver
ENSBTAG00000007690	AGXT2	TS	-3.48837e-07	Liver
ENSBTAG00000022571	AKR1C3	TS	2.32558e-06	Liver
ENSBTAG00000017121	ALB	TS	2.34818	Liver
ENSBTAG00000007975	ALDH8A1	TS	-5.81395e-07	Liver
ENSBTAG00000015676	AMBP	TS	1.03255	Liver
ENSBTAG00000009570	ANGPTL8	TS	-3.27907e-06	Liver
ENSBTAG00000005419	AOC1	TS	-3.02326e-06	Liver
ENSBTAG00000009212	APOA2	TS	1.67261	Liver
ENSBTAG00000001915	APOH	TS	0.520896	Liver
ENSBTAG00000008833	APOM	TS	-2.44186e-06	Liver
ENSBTAG00000045969	ApoN	TS	-3.48837e-06	Liver
ENSBTAG00000020184	AQP8	TS	2.7907e-06	Liver
ENSBTAG00000013452	AQP9	TS	3.72093e-06	Liver
ENSBTAG00000012403	ARG1	TS	1.69767e-06	Liver
ENSBTAG00000012071	ASGR1	TS	2.7907e-06	Liver
ENSBTAG00000025101	ASGR2	TS	-3.95349e-06	Liver
ENSBTAG00000006840	ASPDH	TS	-3.48837e-07	Liver
ENSBTAG00000017194	ASPG	TS	1.39535e-06	Liver
ENSBTAG00000020229	ATP8B3	TS	9.30233e-07	Liver
ENSBTAG00000026236	AZGP1	TS	3.46512e-06	Liver
ENSBTAG00000031631	C1QTNF12	TS	-2.09302e-06	Liver
ENSBTAG00000007450	C2	TS	0.00637886	Liver
ENSBTAG00000022246	C29H11orf86	TS	3.95349e-06	Liver
ENSBTAG00000003775	C8B	TS	-2.7907e-06	Liver
ENSBTAG00000011021	CES1	TS	-5e-06	Liver
ENSBTAG00000040413	CES3	TS	5e-07	Liver
ENSBTAG00000006536	CGN1	TS	1.16279e-06	Liver
ENSBTAG00000000259	CHIA	TS	3.83721e-06	Liver
ENSBTAG00000008778	CHST13	TS	4.4186e-06	Liver
ENSBTAG00000010236	CIDEB	TS	9.65116e-07	Liver
ENSBTAG00000016662	CPS1	TS	-1.16279e-07	Liver
ENSBTAG00000010215	CREB3L3	TS	-1.23256e-06	Liver
ENSBTAG00000013907	CRP	TS	4.30233e-06	Liver
ENSBTAG00000000085	CYP1A2	TS	-1.74419e-06	Liver
ENSBTAG00000005450	CYP3A5	TS	1.51163e-06	Liver
ENSBTAG00000037890	CYP4A11	TS	-3.60465e-06	Liver
ENSBTAG00000034106	CYP8B1	TS	-3.60465e-06	Liver
ENSBTAG00000021887	DPYS	TS	1.34884e-06	Liver
ENSBTAG00000000258	ENSBTAG00000000258	TS	0.142315	Liver
ENSBTAG00000003289	ENSBTAG00000003289	TS	5.81395e-07	Liver
ENSBTAG00000007043	ENSBTAG00000007043	TS	1.96512e-06	Liver
ENSBTAG00000008564	ENSBTAG00000008564	TS	1.23256e-06	Liver
ENSBTAG00000012201	ENSBTAG00000012201	TS	-2.0814e-06	Liver
ENSBTAG00000014220	ENSBTAG00000014220	TS	-3.48837e-06	Liver
ENSBTAG00000015047	ENSBTAG00000015047	TS	-7.32558e-07	Liver
ENSBTAG00000015557	ENSBTAG00000015557	TS	5e-06	Liver
ENSBTAG00000017335	ENSBTAG00000017335	TS	1.74419e-06	Liver
ENSBTAG00000020375	ENSBTAG00000020375	TS	1.19767e-06	Liver
ENSBTAG00000022395	ENSBTAG00000022395	TS	0.0186365	Liver
ENSBTAG00000022715	ENSBTAG00000022715	TS	1.34884e-06	Liver
ENSBTAG00000023939	ENSBTAG00000023939	TS	-1.74419e-06	Liver
ENSBTAG00000024647	ENSBTAG00000024647	TS	-1.9186e-06	Liver
ENSBTAG00000024700	ENSBTAG00000024700	TS	-1.27907e-06	Liver
ENSBTAG00000026502	ENSBTAG00000026502	TS	1.23256e-06	Liver
ENSBTAG00000030683	ENSBTAG00000030683	TS	0.090996	Liver
ENSBTAG00000030882	ENSBTAG00000030882	TS	-3.72093e-06	Liver
ENSBTAG00000032350	ENSBTAG00000032350	TS	-3.16279e-06	Liver
ENSBTAG00000037613	ENSBTAG00000037613	TS	-2.7907e-06	Liver
ENSBTAG00000038058	ENSBTAG00000038058	TS	1.51163e-06	Liver
ENSBTAG00000038461	ENSBTAG00000038461	TS	3.27907e-06	Liver
ENSBTAG00000038549	ENSBTAG00000038549	TS	-1.04651e-06	Liver
ENSBTAG00000039196	ENSBTAG00000039196	TS	4.18605e-06	Liver
ENSBTAG00000039362	ENSBTAG00000039362	TS	-6.97674e-07	Liver
ENSBTAG00000039643	ENSBTAG00000039643	TS	-2.90698e-07	Liver
ENSBTAG00000040337	ENSBTAG00000040337	TS	1.51163e-06	Liver
ENSBTAG00000046975	ENSBTAG00000046975	TS	-9.30233e-07	Liver
ENSBTAG00000047317	ENSBTAG00000047317	TS	3.16279e-06	Liver
ENSBTAG00000047621	ENSBTAG00000047621	TS	1.23256e-06	Liver
ENSBTAG00000047815	ENSBTAG00000047815	TS	-1.97674e-06	Liver
ENSBTAG00000048094	ENSBTAG00000048094	TS	-8.13953e-07	Liver
ENSBTAG00000030246	ENTPD8	TS	-1.23256e-06	Liver
ENSBTAG00000003572	F11	TS	3.51163e-06	Liver
ENSBTAG00000007148	F2	TS	-8.13953e-07	Liver
ENSBTAG00000018054	FABP1	TS	1.03703	Liver
ENSBTAG00000022120	FGB	TS	0.604357	Liver
ENSBTAG00000006745	FGG	TS	0.651381	Liver
ENSBTAG00000021408	FMO1	TS	2.67442e-06	Liver
ENSBTAG00000020597	FMO3	TS	1.19767e-06	Liver
ENSBTAG00000020404	FTCD	TS	1.86047e-06	Liver
ENSBTAG00000010184	G6PC	TS	3.16279e-06	Liver
ENSBTAG00000012540	GAT	TS	-1.5814e-06	Liver
ENSBTAG00000003786	GCGR	TS	3.25581e-06	Liver
ENSBTAG00000038323	GLYAT	TS	1.16279e-06	Liver
ENSBTAG00000010177	GOLT1A	TS	-2.77907e-06	Liver
ENSBTAG00000012854	GSDMB	TS	-2.43023e-06	Liver
ENSBTAG00000008587	GSTT3	TS	0.51044	Liver
ENSBTAG00000026748	GULO	TS	2.32558e-06	Liver
ENSBTAG00000013333	GYS2	TS	-1.16279e-07	Liver
ENSBTAG00000004674	HAAO	TS	1.74419e-06	Liver
ENSBTAG00000019322	HABP2	TS	-1.80233e-06	Liver
ENSBTAG00000017042	HAMP	TS	8.13953e-07	Liver
ENSBTAG00000000123	HAO2	TS	-1.69767e-06	Liver
ENSBTAG00000015895	HGD	TS	8.13953e-07	Liver
ENSBTAG00000003898	HMGCS2	TS	-9.30233e-07	Liver
ENSBTAG00000004175	HPD	TS	0.224318	Liver
ENSBTAG00000031679	HSD17B13	TS	-2.54651e-06	Liver
ENSBTAG00000011720	HSD17B6	TS	2.77907e-06	Liver
ENSBTAG00000033299	IGFALS	TS	3.04651e-06	Liver
ENSBTAG00000001448	INMT	TS	1.96512e-06	Liver
ENSBTAG00000007843	ITIH1	TS	1.86047e-06	Liver
ENSBTAG00000009501	KLKB1	TS	4.65116e-07	Liver
ENSBTAG00000001247	LECT2	TS	-4.30233e-06	Liver
ENSBTAG00000005479	LIPC	TS	-1.5698e-15	Liver
ENSBTAG00000018473	MARCO	TS	-1.97674e-06	Liver
ENSBTAG00000005963	MAT1A	TS	-1.74419e-06	Liver
ENSBTAG00000012896	METTL7B	TS	2.32558e-07	Liver
ENSBTAG00000026666	MGC137014	TS	0.292182	Liver
ENSBTAG00000018556	MGC137211	TS	3.95349e-06	Liver
ENSBTAG00000039647	MGC152010	TS	2.89535e-06	Liver
ENSBTAG00000037856	MGC152281	TS	2.32558e-07	Liver
ENSBTAG00000047520	MPV17L	TS	5.81395e-07	Liver
ENSBTAG00000011585	MST1	TS	0.376338	Liver
ENSBTAG00000019557	NR1I2	TS	2.2093e-06	Liver
ENSBTAG00000044132	NTN5	TS	-2.09302e-06	Liver
ENSBTAG00000001488	OTC	TS	1.27907e-06	Liver
ENSBTAG00000001936	PCK1	TS	1.04651e-06	Liver
ENSBTAG00000003950	PROC	TS	-4.65116e-07	Liver
ENSBTAG00000031772	PRODH2	TS	-2.09302e-06	Liver
ENSBTAG00000008127	RBP5	TS	3.13953e-06	Liver
ENSBTAG00000001392	RDH16	TS	1.93023e-06	Liver
ENSBTAG00000022394	SAA1	TS	0.45196	Liver
ENSBTAG00000001041	SAO	TS	-2.55814e-06	Liver
ENSBTAG00000018843	SERPINA1	TS	1.38902	Liver
ENSBTAG00000009894	SERPINA10	TS	1.04651e-06	Liver
ENSBTAG00000046540	SERPINA3-1	TS	0.391373	Liver
ENSBTAG00000047040	SERPINA3-3	TS	-1.97674e-06	Liver
ENSBTAG00000026917	SERPINA3-7	TS	6.97674e-07	Liver
ENSBTAG00000007041	SERPINA3-8	TS	4.18605e-06	Liver
ENSBTAG00000023032	SFTPA1	TS	9.65116e-07	Liver
ENSBTAG00000001881	SLC10A1	TS	-1.51163e-06	Liver
ENSBTAG00000002642	SLC17A2	TS	1.97674e-06	Liver
ENSBTAG00000008540	SLC22A1	TS	1.74419e-06	Liver
ENSBTAG00000012742	SLC22A18	TS	-9.30233e-07	Liver
ENSBTAG00000006350	SLC22A7	TS	2.54651e-06	Liver
ENSBTAG00000008384	SLC25A47	TS	1.5814e-06	Liver
ENSBTAG00000015164	SLC27A5	TS	0.41936	Liver
ENSBTAG00000002799	SLC39A5	TS	1.0814e-06	Liver
ENSBTAG00000003737	SLC51B	TS	1.16279e-06	Liver
ENSBTAG00000022329	SLCO1B3	TS	-6.16279e-07	Liver
ENSBTAG00000002030	SPP2	TS	0.573703	Liver
ENSBTAG00000023419	SULT2A1	TS	-7.32558e-07	Liver
ENSBTAG00000002214	TAT	TS	2.32558e-07	Liver
ENSBTAG00000021180	TBATA	TS	-1.62791e-06	Liver
ENSBTAG00000000011	TDH	TS	0.37692	Liver
ENSBTAG00000011062	TDO2	TS	-4.65116e-07	Liver
ENSBTAG00000011738	TFR2	TS	6.39535e-07	Liver
ENSBTAG00000003733	TM4SF5	TS	-3.13953e-06	Liver
ENSBTAG00000012189	TMEM86B	TS	-1.56977e-06	Liver
ENSBTAG00000032152	TMPRSS6	TS	4.88372e-06	Liver
ENSBTAG00000001325	UPB1	TS	-1.16279e-06	Liver
ENSBTAG00000013819	URAD	TS	3.27907e-06	Liver
ENSBTAG00000047833	AFM	TSSEC	-3.48837e-06	Liver
ENSBTAG00000021386	ANGPTL3	TSSEC	2.77907e-06	Liver
ENSBTAG00000019616	APCS	TSSEC	2.93023e-06	Liver
ENSBTAG00000019770	APOA4	TSSEC	2.67442e-06	Liver
ENSBTAG00000019764	APOA5	TSSEC	-6.97674e-07	Liver
ENSBTAG00000012398	APOC3	TSSEC	1.71859	Liver
ENSBTAG00000020556	APOC4	TSSEC	4.65116e-07	Liver
ENSBTAG00000004384	APOF	TSSEC	2.19767e-06	Liver
ENSBTAG00000009876	C4BPA	TSSEC	2.09302e-06	Liver
ENSBTAG00000017714	C4BPB	TSSEC	1.74419e-07	Liver
ENSBTAG00000012210	C5	TSSEC	3.72093e-06	Liver
ENSBTAG00000014177	C6	TSSEC	-5e-07	Liver
ENSBTAG00000003774	C8A	TSSEC	1.16279e-07	Liver
ENSBTAG00000016149	C9	TSSEC	3.02326e-06	Liver
ENSBTAG00000022514	CD5L	TSSEC	-4.33762e-16	Liver
ENSBTAG00000002878	CHRD	TSSEC	2.19767e-06	Liver
ENSBTAG00000007073	CPB2	TSSEC	-3.13953e-06	Liver
ENSBTAG00000023549	CYP2C19	TSSEC	-1.19767e-06	Liver
ENSBTAG00000016385	F10	TSSEC	0.654957	Liver
ENSBTAG00000018872	F12	TSSEC	-1.5814e-06	Liver
ENSBTAG00000000070	F13B	TSSEC	4.30233e-06	Liver
ENSBTAG00000007411	F7	TSSEC	1.23256e-06	Liver
ENSBTAG00000004003	F9	TSSEC	3.95349e-06	Liver
ENSBTAG00000001638	FGA	TSSEC	0.853433	Liver
ENSBTAG00000013718	GC	TSSEC	0.163122	Liver
ENSBTAG00000003564	HPX	TSSEC	0.970578	Liver
ENSBTAG00000001265	HRG	TSSEC	-1.97674e-06	Liver
ENSBTAG00000011082	IGF1	TSSEC	8.13953e-07	Liver
ENSBTAG00000014075	ITIH2	TSSEC	-5e-06	Liver
ENSBTAG00000007846	ITIH3	TSSEC	-3.13953e-06	Liver
ENSBTAG00000005122	KNG1	TSSEC	-1.04651e-06	Liver
ENSBTAG00000016864	LBP	TSSEC	3.04651e-06	Liver
ENSBTAG00000018926	LEAP2	TSSEC	-4.30233e-06	Liver
ENSBTAG00000012808	MASP2	TSSEC	-2.32558e-06	Liver
ENSBTAG00000007049	MBL2	TSSEC	-2.55814e-06	Liver
ENSBTAG00000009350	PLA2G12B	TSSEC	-3.25581e-06	Liver
ENSBTAG00000001271	PLG	TSSEC	-4.4186e-06	Liver
ENSBTAG00000019440	PROZ	TSSEC	-2.0814e-06	Liver
ENSBTAG00000002963	SAA4	TSSEC	-6.16279e-07	Liver
ENSBTAG00000038361	SERPINA11	TSSEC	2.32558e-07	Liver
ENSBTAG00000039808	SERPINA6	TSSEC	2.7907e-06	Liver
ENSBTAG00000047655	SERPINA7	TSSEC	-2.19767e-06	Liver
ENSBTAG00000004362	SERPINC1	TSSEC	-6.97674e-07	Liver
ENSBTAG00000013973	SERPIND1	TSSEC	0.0443415	Liver
ENSBTAG00000020859	SERPINF2	TSSEC	9.30233e-07	Liver
ENSBTAG00000016151	VTN	TSSEC	0.873236	Liver
ENSBTAG00000009215	NR1I3	TSSNP	-2.54651e-06	Liver
ENSBTAG00000026181	UGT1A6	TSSNP	-3.48837e-06	Liver
ENSBTAG00000037449	ACSM5	DE	1.51163e-06	Muscle
ENSBTAG00000005714	ACTC1	DE	1.16279e-07	Muscle
ENSBTAG00000008545	ATF3	DE	3.14248	Muscle
ENSBTAG00000020643	BARX2	DE	4.65116e-06	Muscle
ENSBTAG00000029942	bta-mir-29c	DE	-4.65116e-06	Muscle
ENSBTAG00000045628	C15orf61	DE	2.2175	Muscle
ENSBTAG00000015214	CA3	DE	7.84181	Muscle
ENSBTAG00000014463	CAMK2D	DE	3.54676	Muscle
ENSBTAG00000017869	CAV1	DE	3.89926	Muscle
ENSBTAG00000040564	COX7C	DE	7.10756	Muscle
ENSBTAG00000000434	CRYAB	DE	11.6998	Muscle
ENSBTAG00000009844	CYR61	DE	3.70304	Muscle
ENSBTAG00000011820	DAPK2	DE	-2.62791e-06	Muscle
ENSBTAG00000005353	DES	DE	6.2788	Muscle
ENSBTAG00000021777	DOC2G	DE	3.83721e-06	Muscle
ENSBTAG00000009996	DOT1L	DE	3.95349e-07	Muscle
ENSBTAG00000001858	ENSBTAG00000001858	DE	4.0823	Muscle
ENSBTAG00000010907	ENSBTAG00000010907	DE	8.11064	Muscle
ENSBTAG00000015297	ENSBTAG00000015297	DE	3.95349e-06	Muscle
ENSBTAG00000025383	ENSBTAG00000025383	DE	8.37209e-07	Muscle
ENSBTAG00000027962	ENSBTAG00000027962	DE	1.59923	Muscle
ENSBTAG00000031913	ENSBTAG00000031913	DE	0.0656054	Muscle
ENSBTAG00000032057	ENSBTAG00000032057	DE	3.22864	Muscle
ENSBTAG00000034662	ENSBTAG00000034662	DE	1.91098	Muscle
ENSBTAG00000037794	ENSBTAG00000037794	DE	5e-06	Muscle
ENSBTAG00000039486	ENSBTAG00000039486	DE	-9.30233e-07	Muscle
ENSBTAG00000043706	ENSBTAG00000043706	DE	3.66028	Muscle
ENSBTAG00000044871	ENSBTAG00000044871	DE	-1.27907e-06	Muscle
ENSBTAG00000004322	FOS	DE	5.88248	Muscle
ENSBTAG00000015402	GREB1	DE	3.60465e-06	Muscle
ENSBTAG00000025853	HOMER1	DE	0.594844	Muscle
ENSBTAG00000001063	HOXA4	DE	1.16279e-07	Muscle
ENSBTAG00000005606	HOXC9	DE	-2.67442e-06	Muscle
ENSBTAG00000047795	MIR3618	DE	0.75675	Muscle
ENSBTAG00000032531	MUSTN1	DE	4.44353	Muscle
ENSBTAG00000011465	MYBPH	DE	8.13953e-07	Muscle
ENSBTAG00000012079	MYLK4	DE	-4.06977e-06	Muscle
ENSBTAG00000002216	MYOD1	DE	-2.2093e-06	Muscle
ENSBTAG00000003741	NEURL1	DE	2.13306	Muscle
ENSBTAG00000011338	NREP	DE	4.61268	Muscle
ENSBTAG00000017655	PALMD	DE	1.39608	Muscle
ENSBTAG00000007343	PDLIM7	DE	4.20572	Muscle
ENSBTAG00000015416	PEBP4	DE	-1.62791e-06	Muscle
ENSBTAG00000008401	PFKFB3	DE	2.42346	Muscle
ENSBTAG00000006752	PFKFB4	DE	1.49684	Muscle
ENSBTAG00000011667	PM20D2	DE	-1.16279e-08	Muscle
ENSBTAG00000014831	PPP1R3C	DE	2.21926	Muscle
ENSBTAG00000046189	RNASE13	DE	-1.04651e-06	Muscle
ENSBTAG00000006121	SBK2	DE	1.39535e-06	Muscle
ENSBTAG00000003826	SCN1B	DE	4.26064	Muscle
ENSBTAG00000004034	SESN3	DE	2.5442	Muscle
ENSBTAG00000009190	SLC2A4	DE	4.65116e-07	Muscle
ENSBTAG00000011482	SLC43A2	DE	1.30602	Muscle
ENSBTAG00000042482	SNORA17	DE	7.32558e-07	Muscle
ENSBTAG00000010389	STBD1	DE	3.3142	Muscle
ENSBTAG00000012120	TIPARP	DE	3.23226	Muscle
ENSBTAG00000011424	TPM2	DE	7.91134	Muscle
ENSBTAG00000000328	TPPP2	DE	-4.65116e-06	Muscle
ENSBTAG00000001748	TRIM45	DE	-2.39535e-06	Muscle
ENSBTAG00000046282	VGLL2	DE	1.97674e-06	Muscle
ENSBTAG00000005630	VWA7	DE	-4.65116e-07	Muscle
ENSBTAG00000008573	ZFP36	DE	6.59578	Muscle
ENSBTAG00000043564	ATP8	DEREG	19.7148	Muscle
ENSBTAG00000043546	ND6	DEREG	16.362	Muscle
ENSBTAG00000013472	COL1A2	DESEC	4.44956	Muscle
ENSBTAG00000008026	OXT	DESEC	-5e-06	Muscle
ENSBTAG00000014465	SERPINE1	DESEC	-6.97674e-07	Muscle
ENSBTAG00000011734	ANKRD1	DETS	2.04651e-06	Muscle
ENSBTAG00000011869	CSRP3	DETS	1.16279e-07	Muscle
ENSBTAG00000046177	ENSBTAG00000046177	DETS	-4.30233e-06	Muscle
ENSBTAG00000018204	MYH1	DETS	3.37209e-06	Muscle
ENSBTAG00000007090	MYH2	DETS	0.282619	Muscle
ENSBTAG00000047752	OTUD1	DETS	2.02326e-06	Muscle
ENSBTAG00000005085	TRIM63	DETS	-4.88372e-07	Muscle
ENSBTAG00000001511	BCL6	REG	2.24952	Muscle
ENSBTAG00000009863	BHLHE40	REG	4.13668	Muscle
ENSBTAG00000010012	BTF3	REG	10.2547	Muscle
ENSBTAG00000012739	C1QBP	REG	5.94024	Muscle
ENSBTAG00000039684	CAVIN1	REG	4.07928	Muscle
ENSBTAG00000008480	CTBP1	REG	6.36226	Muscle
ENSBTAG00000031687	ENSBTAG00000031687	REG	2.93384	Muscle
ENSBTAG00000001552	EPC1	REG	0.972941	Muscle
ENSBTAG00000020777	ERCC3	REG	1.92118	Muscle
ENSBTAG00000047855	MECP2	REG	2.5499	Muscle
ENSBTAG00000005082	MED21	REG	5.8881	Muscle
ENSBTAG00000038842	NEDD8	REG	9.96671	Muscle
ENSBTAG00000047293	NRIP1	REG	-1.01163e-06	Muscle
ENSBTAG00000006423	PHF5A	REG	4.9486	Muscle
ENSBTAG00000016191	ZNF32	REG	3.21668	Muscle
ENSBTAG00000006170	ZNF76	REG	3.42434	Muscle
ENSBTAG00000043974	ZNF768	REG	3.26212	Muscle
ENSBTAG00000019813	ADIPOQ	SEC	5.81395e-07	Muscle
ENSBTAG00000017524	CBLN4	SEC	-1.54915e-17	Muscle
ENSBTAG00000010082	COL15A1	SEC	2.67442e-06	Muscle
ENSBTAG00000019517	ELN	SEC	1.31014	Muscle
ENSBTAG00000002278	FBN1	SEC	2.32558e-07	Muscle
ENSBTAG00000007172	GOT2	SEC	10.0002	Muscle
ENSBTAG00000007194	GUCA2B	SEC	-1.74419e-06	Muscle
ENSBTAG00000010229	LAMA2	SEC	9.30233e-07	Muscle
ENSBTAG00000020342	MYOC	SEC	-3.48837e-06	Muscle
ENSBTAG00000007244	NID1	SEC	0.6678	Muscle
ENSBTAG00000039028	PI3	SEC	5e-06	Muscle
ENSBTAG00000044126	SNTB1	SEC	2.2065	Muscle
ENSBTAG00000015558	SPINK1	SEC	4.30233e-06	Muscle
ENSBTAG00000006075	SUCLG1	SEC	9.43659	Muscle
ENSBTAG00000020263	TIMP4	SEC	4.30233e-07	Muscle
ENSBTAG00000002431	TRIM24	SEC	0.307234	Muscle
ENSBTAG00000015094	VNN1	SEC	3.48837e-07	Muscle
ENSBTAG00000020267	WNT9A	SEC	4.88372e-06	Muscle
ENSBTAG00000019294	ABCC9	SNP	-3.83721e-06	Muscle
ENSBTAG00000016221	AMOT	SNP	0.601167	Muscle
ENSBTAG00000018257	APIP	SNP	2.33898	Muscle
ENSBTAG00000015543	ARHGAP35	SNP	3.10614	Muscle
ENSBTAG00000000492	ASNSD1	SNP	4.20946	Muscle
ENSBTAG00000026283	ASPH	SNP	2.65132	Muscle
ENSBTAG00000013724	ATG4A	SNP	0.526008	Muscle
ENSBTAG00000047339	BCOR	SNP	1.16279e-07	Muscle
ENSBTAG00000019177	BIN1	SNP	7.87863	Muscle
ENSBTAG00000013858	C16orf72	SNP	4.42934	Muscle
ENSBTAG00000000874	CAST	SNP	4.38396	Muscle
ENSBTAG00000019971	CDC16	SNP	2.50854	Muscle
ENSBTAG00000015374	COL22A1	SNP	-3.48837e-06	Muscle
ENSBTAG00000006663	CYTH1	SNP	2.90362	Muscle
ENSBTAG00000013863	DUSP1	SNP	7.09599	Muscle
ENSBTAG00000048286	E2F6	SNP	0.807718	Muscle
ENSBTAG00000009272	ELMSAN1	SNP	9.06977e-07	Muscle
ENSBTAG00000004586	ENSBTAG00000004586	SNP	3.8691	Muscle
ENSBTAG00000001335	GHR	SNP	2.2271	Muscle
ENSBTAG00000014917	GTPBP4	SNP	3.48428	Muscle
ENSBTAG00000001303	HSPB8	SNP	7.4668	Muscle
ENSBTAG00000021953	LARGE1	SNP	2.06404	Muscle
ENSBTAG00000000218	MAP2K5	SNP	3.20138	Muscle
ENSBTAG00000035782	METTL22	SNP	4.6135	Muscle
ENSBTAG00000044017	MSRB3	SNP	4.7769	Muscle
ENSBTAG00000011808	MSTN	SNP	-2.32558e-06	Muscle
ENSBTAG00000021976	NDUFS1	SNP	5.7366	Muscle
ENSBTAG00000017492	PCMTD1	SNP	5.54888	Muscle
ENSBTAG00000033190	PGM5	SNP	1.00719	Muscle
ENSBTAG00000008150	PKIA	SNP	3.78606	Muscle
ENSBTAG00000018404	PRKG1	SNP	-3.13953e-06	Muscle
ENSBTAG00000018425	PSMD7	SNP	7.64702	Muscle
ENSBTAG00000020262	PSME4	SNP	1.80964	Muscle
ENSBTAG00000007137	RFC5	SNP	2.16282	Muscle
ENSBTAG00000008061	RILPL1	SNP	3.84192	Muscle
ENSBTAG00000031383	SMIM24	SNP	2.89174e-16	Muscle
ENSBTAG00000019069	SYNGR2	SNP	7.37956	Muscle
ENSBTAG00000007121	TK1	SNP	1.32558e-07	Muscle
ENSBTAG00000037413	TMEM164	SNP	1.76422	Muscle
ENSBTAG00000000161	TMEM40	SNP	-1.86047e-06	Muscle
ENSBTAG00000033603	UQCC2	SNP	3.46576	Muscle
ENSBTAG00000005455	USP7	SNP	5.39418	Muscle
ENSBTAG00000017397	ZNF423	SNP	-1.16279e-06	Muscle
ENSBTAG00000018352	ABRA	TS	3.02326e-06	Muscle
ENSBTAG00000046332	ACTA1	TS	2.12597	Muscle
ENSBTAG00000009696	ACTN2	TS	0.673041	Muscle
ENSBTAG00000022244	ACTN3	TS	2.09302e-06	Muscle
ENSBTAG00000011548	AMPD1	TS	-1.55814e-06	Muscle
ENSBTAG00000012720	ANKRD2	TS	-8.37209e-07	Muscle
ENSBTAG00000010849	ANKRD23	TS	1.16029	Muscle
ENSBTAG00000005974	APOBEC2	TS	0.0563437	Muscle
ENSBTAG00000020105	AQP7	TS	3.72093e-07	Muscle
ENSBTAG00000007211	ASB12	TS	2.74419e-06	Muscle
ENSBTAG00000007109	ASB2	TS	1.67442e-06	Muscle
ENSBTAG00000014143	ASB5	TS	3.11628e-06	Muscle
ENSBTAG00000008920	ATP1B4	TS	4.76744e-06	Muscle
ENSBTAG00000006541	ATP2A1	TS	0.446342	Muscle
ENSBTAG00000029926	bta-mir-1-2	TS	2.44186e-06	Muscle
ENSBTAG00000029906	bta-mir-133a-2	TS	-2.27907e-06	Muscle
ENSBTAG00000047155	C10orf71	TS	1.18605e-06	Muscle
ENSBTAG00000047491	CACNA1S	TS	-3.95349e-06	Muscle
ENSBTAG00000007547	CACNG1	TS	-1.97674e-06	Muscle
ENSBTAG00000021657	CACNG6	TS	3.25581e-06	Muscle
ENSBTAG00000008868	CAPN3	TS	9.30233e-07	Muscle
ENSBTAG00000011500	CASQ2	TS	-1.88372e-06	Muscle
ENSBTAG00000022699	CAV3	TS	-8.13953e-07	Muscle
ENSBTAG00000021992	CAVIN4	TS	1.37209e-06	Muscle
ENSBTAG00000018253	CHRNA1	TS	-1.74419e-06	Muscle
ENSBTAG00000013921	CKM	TS	0.853668	Muscle
ENSBTAG00000006823	CMYA5	TS	2.32558e-07	Muscle
ENSBTAG00000023806	COBL	TS	2.23256e-06	Muscle
ENSBTAG00000019521	COX6A2	TS	-2.44186e-06	Muscle
ENSBTAG00000005048	DHRS7C	TS	-1.86047e-06	Muscle
ENSBTAG00000002924	DUPD1	TS	8.13953e-07	Muscle
ENSBTAG00000023039	DUSP13	TS	2.74419e-06	Muscle
ENSBTAG00000008652	DUSP27	TS	3e-06	Muscle
ENSBTAG00000009703	ENSBTAG00000009703	TS	1.12961	Muscle
ENSBTAG00000038849	ENSBTAG00000038849	TS	3.13953e-06	Muscle
ENSBTAG00000040053	ENSBTAG00000040053	TS	-4.88372e-07	Muscle
ENSBTAG00000045889	ENSBTAG00000045889	TS	-9.53488e-07	Muscle
ENSBTAG00000046333	ENSBTAG00000046333	TS	-6.97674e-07	Muscle
ENSBTAG00000047174	ENSBTAG00000047174	TS	-2.39535e-06	Muscle
ENSBTAG00000019554	FBP2	TS	2.51163e-06	Muscle
ENSBTAG00000014508	FBXO40	TS	2.02326e-06	Muscle
ENSBTAG00000033422	HHATL	TS	-1.13953e-06	Muscle
ENSBTAG00000002853	HRC	TS	7.2093e-07	Muscle
ENSBTAG00000010940	HSPB7	TS	1.27907e-06	Muscle
ENSBTAG00000012163	ITGB1BP2	TS	-2.67442e-06	Muscle
ENSBTAG00000023002	JPH2	TS	-1.04651e-06	Muscle
ENSBTAG00000011547	KBTBD12	TS	4.06977e-06	Muscle
ENSBTAG00000018167	KLHL31	TS	-1.04651e-06	Muscle
ENSBTAG00000001183	KLHL33	TS	1.16279e-07	Muscle
ENSBTAG00000006563	KLHL40	TS	2.32558e-06	Muscle
ENSBTAG00000018707	LDB3	TS	0.24163	Muscle
ENSBTAG00000002157	LMOD2	TS	-2.67442e-06	Muscle
ENSBTAG00000021508	LMOD3	TS	3.83721e-06	Muscle
ENSBTAG00000008013	LRRC2	TS	-2.7907e-07	Muscle
ENSBTAG00000015786	LRRC39	TS	2.04651e-06	Muscle
ENSBTAG00000005333	MB	TS	1.33466	Muscle
ENSBTAG00000001344	METTL21E	TS	-2.7907e-06	Muscle
ENSBTAG00000020219	MSS51	TS	-3.37209e-06	Muscle
ENSBTAG00000011392	MYBPC1	TS	0.228735	Muscle
ENSBTAG00000020080	MYBPC2	TS	3.13953e-06	Muscle
ENSBTAG00000014003	MYF6	TS	-2.76744e-06	Muscle
ENSBTAG00000009707	MYL1	TS	0.248253	Muscle
ENSBTAG00000018369	MYL2	TS	1.48977	Muscle
ENSBTAG00000008394	MYL3	TS	-3.37209e-06	Muscle
ENSBTAG00000014930	MYLK2	TS	-2.09302e-06	Muscle
ENSBTAG00000021218	MYLPF	TS	0.957346	Muscle
ENSBTAG00000000698	MYO18B	TS	3.23256e-06	Muscle
ENSBTAG00000009387	MYOM2	TS	-4.65116e-07	Muscle
ENSBTAG00000014885	MYOM3	TS	-3e-06	Muscle
ENSBTAG00000007782	MYOT	TS	0.161024	Muscle
ENSBTAG00000002574	MYOZ2	TS	-1.27907e-06	Muscle
ENSBTAG00000025136	MYOZ3	TS	3.5814e-06	Muscle
ENSBTAG00000017509	MYPN	TS	2.02326e-06	Muscle
ENSBTAG00000006907	NEB	TS	3.83721e-06	Muscle
ENSBTAG00000031573	NMRK2	TS	0.00721733	Muscle
ENSBTAG00000019327	NRAP	TS	-3.60465e-06	Muscle
ENSBTAG00000014540	PERM1	TS	1.7907e-06	Muscle
ENSBTAG00000014547	PGAM2	TS	0.0841635	Muscle
ENSBTAG00000012931	PLN	TS	0.130318	Muscle
ENSBTAG00000024929	PPP1R27	TS	-3.95349e-06	Muscle
ENSBTAG00000006733	PPP1R3A	TS	-2.16279e-06	Muscle
ENSBTAG00000009533	RPL3L	TS	1.16279e-07	Muscle
ENSBTAG00000006999	RYR1	TS	-3.95349e-06	Muscle
ENSBTAG00000001865	SGCG	TS	-4.76744e-06	Muscle
ENSBTAG00000013319	SMCO1	TS	-1.86047e-06	Muscle
ENSBTAG00000015204	SMPX	TS	-2.7907e-06	Muscle
ENSBTAG00000021120	SMYD1	TS	4.18605e-06	Muscle
ENSBTAG00000001078	SRL	TS	1.27907e-06	Muscle
ENSBTAG00000018358	STAC3	TS	-2.32558e-06	Muscle
ENSBTAG00000021132	SYNPO2L	TS	2.32558e-06	Muscle
ENSBTAG00000015470	SYPL2	TS	2.74419e-06	Muscle
ENSBTAG00000010786	TACC2	TS	0.306273	Muscle
ENSBTAG00000007767	TBX15	TS	-3.25581e-06	Muscle
ENSBTAG00000038462	TMEM182	TS	2.55814e-06	Muscle
ENSBTAG00000018071	TMOD4	TS	3.37209e-06	Muscle
ENSBTAG00000045757	TNNC1	TS	1.01292	Muscle
ENSBTAG00000046725	TNNC2	TS	0.932945	Muscle
ENSBTAG00000047231	TNNI1	TS	0.189102	Muscle
ENSBTAG00000010880	TNNI2	TS	0.463786	Muscle
ENSBTAG00000022158	TNNT3	TS	0.800725	Muscle
ENSBTAG00000018267	TRIM54	TS	3.37209e-06	Muscle
ENSBTAG00000001503	TRIM72	TS	-4.88372e-07	Muscle
ENSBTAG00000026986	TTN	TS	-1.86047e-06	Muscle
ENSBTAG00000002964	TXLNB	TS	1.09302e-06	Muscle
ENSBTAG00000005259	UCP3	TS	-1.2093e-06	Muscle
ENSBTAG00000002898	UNC45B	TS	-1.62791e-06	Muscle
ENSBTAG00000046512	XIRP1	TS	3.72093e-07	Muscle
ENSBTAG00000001603	YIPF7	TS	2.55814e-06	Muscle
ENSBTAG00000020928	ADPRHL1	TSSNP	-2.23256e-06	Muscle
ENSBTAG00000027524	SMTNL1	TSSNP	-1.39535e-06	Muscle
ENSBTAG00000017743	XIRP2	TSSNP	-3.25581e-06	Muscle
ENSBTAG00000002025	AMIGO2	DE	8.95349e-07	Pituitary
ENSBTAG00000015978	ANXA1	DE	4.51204	Pituitary
ENSBTAG00000001945	ARG2	DE	1.27652	Pituitary
ENSBTAG00000014100	BAIAP3	DE	1.0838	Pituitary
ENSBTAG00000006156	BST1	DE	1.04651e-06	Pituitary
ENSBTAG00000040302	bta-mir-1281	DE	2.32558e-08	Pituitary
ENSBTAG00000015711	BTG2	DE	6.04898	Pituitary
ENSBTAG00000006069	CAPS	DE	8.48837e-07	Pituitary
ENSBTAG00000047486	CARTPT	DE	-1.2907e-06	Pituitary
ENSBTAG00000021768	CCNG2	DE	0.118199	Pituitary
ENSBTAG00000008353	CDKN1A	DE	5.30916	Pituitary
ENSBTAG00000018941	CPXM2	DE	-3e-06	Pituitary
ENSBTAG00000032481	DAPL1	DE	3.72093e-06	Pituitary
ENSBTAG00000037899	DLK1	DE	1.96029	Pituitary
ENSBTAG00000010860	DRD2	DE	1.35116	Pituitary
ENSBTAG00000015238	DSC3	DE	-1.39535e-06	Pituitary
ENSBTAG00000017448	EFEMP1	DE	1.57448	Pituitary
ENSBTAG00000010069	EGR1	DE	4.1321	Pituitary
ENSBTAG00000030757	ELFN1	DE	3.13953e-06	Pituitary
ENSBTAG00000000560	ENSBTAG00000000560	DE	-1.16279e-07	Pituitary
ENSBTAG00000006383	ENSBTAG00000006383	DE	9.6142	Pituitary
ENSBTAG00000020564	ENSBTAG00000020564	DE	4.65116e-06	Pituitary
ENSBTAG00000023338	ENSBTAG00000023338	DE	0.522395	Pituitary
ENSBTAG00000025126	ENSBTAG00000025126	DE	3.29256	Pituitary
ENSBTAG00000037605	ENSBTAG00000037605	DE	5.2237	Pituitary
ENSBTAG00000038326	ENSBTAG00000038326	DE	1.50099	Pituitary
ENSBTAG00000046833	ENSBTAG00000046833	DE	1.32558e-06	Pituitary
ENSBTAG00000047029	ENSBTAG00000047029	DE	7.21808	Pituitary
ENSBTAG00000047595	ENSBTAG00000047595	DE	6.04651e-07	Pituitary
ENSBTAG00000048210	ENSBTAG00000048210	DE	7.67114	Pituitary
ENSBTAG00000007990	EPYC	DE	-4.65116e-06	Pituitary
ENSBTAG00000008462	FAM43A	DE	2.51163e-06	Pituitary
ENSBTAG00000014912	FMOD	DE	0.270918	Pituitary
ENSBTAG00000046803	GAS1	DE	6.51163e-07	Pituitary
ENSBTAG00000035697	GNG12	DE	2.15932	Pituitary
ENSBTAG00000013071	GPR153	DE	-3.48837e-07	Pituitary
ENSBTAG00000043553	GPX3	DE	7.83063	Pituitary
ENSBTAG00000011677	HIST1H1C	DE	3.48837e-07	Pituitary
ENSBTAG00000012036	HR	DE	0.21736	Pituitary
ENSBTAG00000020904	JAK3	DE	4.88372e-07	Pituitary
ENSBTAG00000004015	KAT6A	DE	0.677473	Pituitary
ENSBTAG00000015197	KLHDC8A	DE	1.62791e-06	Pituitary
ENSBTAG00000030483	KLK7	DE	2.32558e-07	Pituitary
ENSBTAG00000004905	KRT19	DE	0.694568	Pituitary
ENSBTAG00000007678	MKX	DE	2.33721e-06	Pituitary
ENSBTAG00000005626	NEUROD4	DE	2.32558e-06	Pituitary
ENSBTAG00000003212	NNAT	DE	7.22858	Pituitary
ENSBTAG00000006686	NPNT	DE	0.105222	Pituitary
ENSBTAG00000000507	NR4A1	DE	6.21178	Pituitary
ENSBTAG00000003650	NR4A2	DE	2.3229	Pituitary
ENSBTAG00000009180	NRSN1	DE	2.3436	Pituitary
ENSBTAG00000008687	PCSK2	DE	-1.16279e-07	Pituitary
ENSBTAG00000045567	PRR15	DE	-3.83721e-06	Pituitary
ENSBTAG00000005958	PTK2B	DE	2.2093e-06	Pituitary
ENSBTAG00000013923	QPCT	DE	1.52326e-06	Pituitary
ENSBTAG00000005337	RAB3B	DE	0.5599	Pituitary
ENSBTAG00000020520	RASD1	DE	1.83746	Pituitary
ENSBTAG00000024453	RD3	DE	3.60465e-06	Pituitary
ENSBTAG00000021672	RGS1	DE	1.67973	Pituitary
ENSBTAG00000046649	SGPP2	DE	-3.13953e-06	Pituitary
ENSBTAG00000005108	SLIT2	DE	3.46512e-06	Pituitary
ENSBTAG00000042134	SNORD14	DE	3.95349e-07	Pituitary
ENSBTAG00000042936	SNORD96	DE	3.25581e-07	Pituitary
ENSBTAG00000042545	snosnR61	DE	0.887917	Pituitary
ENSBTAG00000044183	SPINK7	DE	4.18605e-06	Pituitary
ENSBTAG00000007490	SULF2	DE	0.920005	Pituitary
ENSBTAG00000002522	SYT5	DE	2.28978	Pituitary
ENSBTAG00000002952	TBX19	DE	-3.83721e-06	Pituitary
ENSBTAG00000031287	TMEM158	DE	0.629678	Pituitary
ENSBTAG00000001527	TMEM213	DE	-3.95349e-06	Pituitary
ENSBTAG00000017187	TMEM255A	DE	2.33721e-06	Pituitary
ENSBTAG00000004459	TMEM45A	DE	2.32558e-07	Pituitary
ENSBTAG00000035995	TNFAIP2	DE	1.04651e-06	Pituitary
ENSBTAG00000015632	TNFRSF18	DE	-4.53488e-06	Pituitary
ENSBTAG00000010008	TTC12	DE	2.10465e-06	Pituitary
ENSBTAG00000003692	UCP2	DE	5.87646	Pituitary
ENSBTAG00000013400	VIP	DE	1.74419e-06	Pituitary
ENSBTAG00000013928	WFDC2	DE	-3.51163e-06	Pituitary
ENSBTAG00000009842	CRYM	DEREG	1.3301	Pituitary
ENSBTAG00000004602	PITX1	DEREG	3.39535e-06	Pituitary
ENSBTAG00000021467	IGFBP6	DESEC	4.96294	Pituitary
ENSBTAG00000002080	NOV	DESEC	0.119228	Pituitary
ENSBTAG00000015274	PRL	DESEC	6.81796	Pituitary
ENSBTAG00000021588	SCG2	DESEC	6.73085	Pituitary
ENSBTAG00000005260	SPP1	DESEC	3.17076	Pituitary
ENSBTAG00000009868	VGF	DESEC	2.39274	Pituitary
ENSBTAG00000014758	WIF1	DESNP	-4.88372e-06	Pituitary
ENSBTAG00000047043	DCXR	DETS	-2.26744e-06	Pituitary
ENSBTAG00000039236	ENSBTAG00000039236	DETS	-1.16279e-06	Pituitary
ENSBTAG00000010889	FSHB	DETS	-3.02326e-06	Pituitary
ENSBTAG00000006295	TSHB	DETS	0.507783	Pituitary
ENSBTAG00000045925	CITED1	REG	2.35504	Pituitary
ENSBTAG00000008182	FOSB	REG	1.50178	Pituitary
ENSBTAG00000017329	GMNN	REG	0.122651	Pituitary
ENSBTAG00000030425	ID3	REG	6.02396	Pituitary
ENSBTAG00000005780	LDB1	REG	3.68916	Pituitary
ENSBTAG00000001864	NR4A3	REG	-1e-06	Pituitary
ENSBTAG00000015976	PHF12	REG	1.05058	Pituitary
ENSBTAG00000020160	RNF138	REG	4.65116e-07	Pituitary
ENSBTAG00000020457	TGFB1	REG	2.24662	Pituitary
ENSBTAG00000008133	ALKBH1	SEC	-4.4186e-07	Pituitary
ENSBTAG00000011034	ANGPT2	SEC	1.27907e-06	Pituitary
ENSBTAG00000016138	CGA	SEC	2.64776	Pituitary
ENSBTAG00000013662	COL8A1	SEC	-5.81395e-07	Pituitary
ENSBTAG00000001725	CXCL10	SEC	2.44186e-06	Pituitary
ENSBTAG00000009887	DDX17	SEC	6.9698	Pituitary
ENSBTAG00000004870	GALNT2	SEC	2.07232	Pituitary
ENSBTAG00000031569	GOLM1	SEC	3.34798	Pituitary
ENSBTAG00000004246	H6PD	SEC	-4.18605e-07	Pituitary
ENSBTAG00000010322	HYOU1	SEC	3.04992	Pituitary
ENSBTAG00000007062	IGFBP5	SEC	4.06412	Pituitary
ENSBTAG00000002998	MELTF	SEC	-6.97674e-07	Pituitary
ENSBTAG00000032996	P4HA1	SEC	2.40344	Pituitary
ENSBTAG00000017196	PDIA3	SEC	9.97114	Pituitary
ENSBTAG00000012409	POSTN	SEC	-3.13953e-06	Pituitary
ENSBTAG00000009150	SPON1	SEC	0.929018	Pituitary
ENSBTAG00000002006	THBS1	SEC	1.66784	Pituitary
ENSBTAG00000020221	WNT5A	SEC	2.32558e-06	Pituitary
ENSBTAG00000013163	ADAM33	SNP	2.7907e-06	Pituitary
ENSBTAG00000022288	AMMECR1	SNP	-4.30233e-06	Pituitary
ENSBTAG00000003848	ATRN	SNP	0.283643	Pituitary
ENSBTAG00000002021	BNIP1	SNP	0.586608	Pituitary
ENSBTAG00000000828	CAPN6	SNP	8.72093e-07	Pituitary
ENSBTAG00000034373	CDH13	SNP	2.57922	Pituitary
ENSBTAG00000021841	CHD7	SNP	-1.62791e-07	Pituitary
ENSBTAG00000004432	CHRDL1	SNP	2.43023e-06	Pituitary
ENSBTAG00000005208	CLEC16A	SNP	-2.32558e-08	Pituitary
ENSBTAG00000014575	COL4A5	SNP	1.74419e-06	Pituitary
ENSBTAG00000002020	CREBRF	SNP	9.30233e-08	Pituitary
ENSBTAG00000002411	CTNND1	SNP	2.37628	Pituitary
ENSBTAG00000001600	DCUN1D4	SNP	-1.10465e-06	Pituitary
ENSBTAG00000021569	DDB1	SNP	5.98768	Pituitary
ENSBTAG00000030189	EFCAB6	SNP	3.25581e-06	Pituitary
ENSBTAG00000006568	ENSBTAG00000006568	SNP	-1.27907e-06	Pituitary
ENSBTAG00000019376	FNDC3B	SNP	-1e-06	Pituitary
ENSBTAG00000007624	FRMD4B	SNP	5.5814e-07	Pituitary
ENSBTAG00000047416	HEPH	SNP	-2.7907e-06	Pituitary
ENSBTAG00000006535	IRS4	SNP	1.04651e-06	Pituitary
ENSBTAG00000007553	KCNA5	SNP	0.0231569	Pituitary
ENSBTAG00000039435	LEMD3	SNP	1e-06	Pituitary
ENSBTAG00000011683	NUMB	SNP	1.95832	Pituitary
ENSBTAG00000015670	PAK3	SNP	-2.32558e-07	Pituitary
ENSBTAG00000011680	PAPLN	SNP	-1.16279e-07	Pituitary
ENSBTAG00000006974	PLEKHA7	SNP	4.4186e-07	Pituitary
ENSBTAG00000009271	PNMA1	SNP	1.49123	Pituitary
ENSBTAG00000003218	RAB28	SNP	3.48998	Pituitary
ENSBTAG00000017452	RCAN3	SNP	-9.30233e-07	Pituitary
ENSBTAG00000015630	RLIM	SNP	-3.48837e-07	Pituitary
ENSBTAG00000021699	RORB	SNP	-4.88372e-06	Pituitary
ENSBTAG00000012499	RPGRIP1L	SNP	-1.27907e-06	Pituitary
ENSBTAG00000002015	RPS6KA6	SNP	-8.13953e-07	Pituitary
ENSBTAG00000009019	SH3PXD2B	SNP	-4.18605e-06	Pituitary
ENSBTAG00000003843	SMARCAL1	SNP	2.15694	Pituitary
ENSBTAG00000021656	SPECC1L	SNP	1.39023	Pituitary
ENSBTAG00000012820	STX3	SNP	0.200879	Pituitary
ENSBTAG00000005898	TGS1	SNP	2.55814e-08	Pituitary
ENSBTAG00000016954	TMEM39B	SNP	-2.7907e-07	Pituitary
ENSBTAG00000018658	TNRC6C	SNP	8.13953e-07	Pituitary
ENSBTAG00000004954	TOX	SNP	-4.4186e-07	Pituitary
ENSBTAG00000018436	UBE2J1	SNP	1.75096	Pituitary
ENSBTAG00000020410	UFL1	SNP	1.461	Pituitary
ENSBTAG00000015415	UNC80	SNP	3.19767e-06	Pituitary
ENSBTAG00000039391	USP27X	SNP	-1.16279e-07	Pituitary
ENSBTAG00000012073	VOPP1	SNP	-2.7907e-07	Pituitary
ENSBTAG00000044050	XKR4	SNP	3.83721e-06	Pituitary
ENSBTAG00000001977	YIPF6	SNP	0.721034	Pituitary
ENSBTAG00000033268	ZFHX4	SNP	2.90698e-06	Pituitary
ENSBTAG00000020327	ZNF410	SNP	2.73262	Pituitary
ENSBTAG00000014415	ZNF653	SNP	1.27907e-07	Pituitary
ENSBTAG00000006474	EPCAM	TS	3.23256e-06	Pituitary
ENSBTAG00000001136	KIAA1324	TS	-8.37209e-07	Pituitary
ENSBTAG00000011124	LHX3	TS	1.80233e-06	Pituitary
ENSBTAG00000009128	POU1F1	TS	2.04651e-06	Pituitary
ENSBTAG00000013035	SIX6	TS	-1.27907e-06	Pituitary

## Sheet: NR2F6
Supplementary Table 4. Genes with significant correlation with NR2F6.
Gene Name	Parcial correlation with NR2F6
5S_rRNA	0.94368
A1BG	0.98484
ACSM3	0.98592
ADH6	0.90722
ADTRP	0.98336
AFM	0.98277
AGMAT	0.98479
agp	0.98504
AGXT	0.98679
AGXT2	0.98203
AHSG	0.92682
AKR1C3	0.9822
AKR1C4	0.9601
ALB	0.97739
ALDH8A1	0.98283
AMBP	0.98415
AMOT	-0.97211
ANGPTL8	0.98075
ANXA13	0.95758
AOC1	0.98183
APCS	0.98044
APOA2	0.98228
APOA4	0.97536
APOA5	0.98512
APOB	0.97528
APOC3	0.97847
APOF	0.98391
APOH	0.9848
APOM	0.98366
ApoN	0.98517
AQP8	0.98534
AQP9	0.9899
ARHGAP35	-0.91576
ASGR1	0.98595
ASGR2	0.98489
ASNSD1	-0.92789
ASPDH	0.96319
ASPG	0.98639
ASPH	-0.98636
ASPN	0.89763
ASS1	0.98628
ATP8B3	0.98018
AZGP1	0.95342
BCL6	-0.80412
BCOR	-0.91566
BHMT	0.98753
bta-mir-122	0.98234
C15orf61	-0.91376
C16orf72	-0.94664
C1QTNF12	0.97981
C1RL	0.91834
C2	0.96653
C29H11orf86	0.98277
C4BPB	0.98567
C5	0.98494
C6	0.98268
C8A	0.98528
C8G	0.97737
C9	0.98359
CAMK2D	-0.84442
CAV1	-0.95521
CCDC151	0.90918
CCL16	0.93259
CD5L	0.98555
CDHR5	0.96317
CES1	0.9835
CFD	0.91783
CHD7	-0.89693
CHIA	0.9844
CHRD	0.98341
CHST13	0.98744
CIDEB	0.9832
CLDN2	0.9873
CLEC16A	-0.82386
COLEC10	0.98008
CPN2	0.95422
CPS1	0.98422
CREB3L3	0.98502
CST7	0.99042
CTSW	0.97179
CUX2	0.95073
CXCL17	0.98449
CXCL3	0.95864
CYP1A2	0.98283
CYP2C18	0.98126
CYP2C19	0.98009
CYP3A5	0.98254
CYP4A11	0.98952
CYP7A1	0.9748
CYP8B1	0.98197
CYTH1	-0.93961
DLG1	-0.84881
DOT1L	-0.92889
DPYS	0.98404
E2F6	-0.95864
ELMSAN1	-0.94237
ENSBTAG00000000258	0.95852
ENSBTAG00000001219	0.95655
ENSBTAG00000001851	0.84871
ENSBTAG00000003289	0.98429
ENSBTAG00000007043	0.98585
ENSBTAG00000008564	0.98547
ENSBTAG00000010155	0.94058
ENSBTAG00000012201	0.98105
ENSBTAG00000014220	0.98561
ENSBTAG00000015047	0.97949
ENSBTAG00000017335	0.99092
ENSBTAG00000020375	0.98186
ENSBTAG00000021368	0.94502
ENSBTAG00000022395	0.98437
ENSBTAG00000022715	0.9827
ENSBTAG00000023939	0.98367
ENSBTAG00000024647	0.9778
ENSBTAG00000024700	0.98694
ENSBTAG00000026502	0.98159
ENSBTAG00000030683	0.98238
ENSBTAG00000030882	0.98842
ENSBTAG00000031160	0.90312
ENSBTAG00000034189	0.93378
ENSBTAG00000037613	0.98313
ENSBTAG00000038058	0.98613
ENSBTAG00000038461	0.98468
ENSBTAG00000038549	0.98146
ENSBTAG00000039196	0.98566
ENSBTAG00000039237	0.8881
ENSBTAG00000039321	0.9571
ENSBTAG00000039362	0.98529
ENSBTAG00000039643	0.98165
ENSBTAG00000039928	0.94367
ENSBTAG00000040337	0.98645
ENSBTAG00000040409	0.97148
ENSBTAG00000046975	0.97963
ENSBTAG00000047121	0.94044
ENSBTAG00000047317	0.9833
ENSBTAG00000047621	0.97592
ENSBTAG00000047700	0.96025
ENSBTAG00000047815	0.98111
ENSBTAG00000047816	0.92237
ENSBTAG00000048013	0.97407
ENSBTAG00000048049	0.94493
ENSBTAG00000048094	0.98135
ENTPD5	0.9395
ENTPD8	0.98456
EPC1	-0.94024
EPS15	-0.81801
F10	0.97472
F11	0.98652
F12	0.98608
F13B	0.97743
F2	0.98482
F5	0.98008
F9	0.98417
FABP1	0.9787
FETUB	0.97822
FGA	0.98364
FGB	0.98338
FGF21	0.97821
FGG	0.98457
FGL1	0.97087
FMO1	0.9817
FMO3	0.98036
FN1	0.95331
FOS	-0.93465
FST	0.93297
FTCD	0.98601
G6PC	0.98618
GAT	0.98455
GC	0.98282
GCGR	0.98542
GDAP1	-0.83277
GDF2	0.9822
GLYAT	0.98373
GOLM1	-0.87733
GOLT1A	0.98457
GSDMB	0.98006
GSTT3	0.95221
GULO	0.99428
GYS2	0.98703
HAAO	0.98344
HABP2	0.98312
HAL	0.9859
HAMP	0.98424
HAO2	0.98526
HINT2	0.89027
HMGCS2	0.98507
HOMER1	-0.9204
HPD	0.97598
HPX	0.98368
HR	-0.9257
HRG	0.98239
HSD17B13	0.98143
HSD17B6	0.98015
IGF1	0.98543
IGFALS	0.98595
IGFBP1	0.97826
IGFBP4	0.94566
IL7	0.95126
INHBA	0.98543
INHBC	0.97682
INMT	0.98725
IRX3	0.94191
ITIH1	0.98436
ITIH3	0.98885
JCHAIN	0.96937
KNG1	0.98425
LBP	0.99515
LCN2	0.98145
LEAP2	0.98347
LECT2	0.98482
LIPC	0.98318
LRG1	0.93796
LZTR1	-0.77776
MARCO	0.98725
MASP2	0.98437
MAT1A	0.98328
MBL2	0.98386
MED21	-0.8911
METTL22	-0.87406
METTL7B	0.95701
MGC137014	0.98401
MGC137099	0.97644
MGC137211	0.9832
MGC152281	0.97874
MIR3618	-0.96455
MMP7	0.91739
MMP9	0.94712
MPV17L	0.98595
MST1	0.97417
MT2	0.88353
NDUFS1	-0.88631
NEURL1	-0.94301
NR0B2	0.88395
NR1I2	0.98523
NR1I3	0.97903
NRIP1	-0.92603
NTN5	0.98543
NUPR1	0.91387
OIT3	0.98819
OTC	0.98455
PBLD	0.96401
PCK1	0.98424
PCMTD1	-0.89997
PLA2G12B	0.98441
PLG	0.98409
PM20D2	-0.82425
PON3	0.91922
PPP1R3F	-0.82056
PRG4	0.97495
PROC	0.98541
PRODH2	0.98675
PROZ	0.98503
PSMD10	-0.88094
PSMD7	-0.92055
RDH16	0.98556
RILPL1	-0.86758
SAA4	0.98193
SAO	0.98366
SCOC	-0.89808
SDS	0.91288
SERPINA1	0.97845
SERPINA11	0.98587
SERPINA3-1	0.99032
SERPINA3-3	0.98623
SERPINA3-7	0.98398
SERPINA5	0.97037
SERPINA6	0.97697
SERPINA7	0.98382
SERPINC1	0.98386
SERPINF2	0.98535
SERPING1	0.91163
SERPINI2	0.79358
SESN3	-0.91484
SFTPA1	0.98389
SIGLEC1	0.96582
SLC17A2	0.98449
SLC17A4	0.93244
SLC22A1	0.98373
SLC22A18	0.97987
SLC22A7	0.98657
SLC25A47	0.98769
SLC27A5	0.97697
SLC39A5	0.98404
SLC45A2	0.98271
SLC51B	0.96752
SLCO1B3	0.98184
SMIM6	0.83062
SPP2	0.9818
SULT2A1	0.98249
TAF10	0.9126
TAT	0.98378
TCN1	0.92971
TDH	0.95096
TDO2	0.98217
TFR2	0.98541
TIPARP	-0.94349
TM4SF5	0.99432
TMEM86B	0.98083
TMPRSS6	0.98557
TRIM24	-0.90255
TRIM45	-0.85335
TSKU	0.88755
TTR	0.95508
U4	0.94536
UBE2L6	0.94381
UFL1	-0.93912
UGT1A6	0.98348
UPB1	0.98582
URAD	0.98605
USP7	-0.92946
VSIG4	0.88814
VTN	0.98436
ZNF32	-0.88141
ZNF423	-0.8833

## Sheet: TGFB1
Supplementary Table 4. Genes with significant correlation with TGFB1.
Gene Name	Parcial correlation with TGFB1
ABCC9	-0.81618
ABRA	-0.93096
ACAD11	0.93617
ACSM5	-0.79555
ACTA1	-0.922
ACTC1	-0.9253
ACTG2	0.91383
ACTN2	-0.90217
ACTN3	-0.93008
ADPRHL1	-0.91344
AMPD1	-0.92913
ANKRD1	-0.93354
ANKRD23	-0.90215
AQP7	-0.93076
ARSK	0.88801
ASB12	-0.9242
ASB2	-0.91095
ASB5	-0.93031
ATP1B4	-0.92975
ATP2A1	-0.89704
BARX2	-0.91497
BLA-DQB	0.88265
BNIP1	0.97971
BOLA-DQA5	0.92741
bta-mir-1-2	-0.93028
C10orf71	-0.92983
C11H9orf116	0.91066
C5H12orf75	0.96611
CACNA1S	-0.92587
CACNG1	-0.93028
CACNG6	-0.92547
CANT1	0.86191
CAPN3	-0.92045
CAPS	0.86243
CASQ2	-0.91282
CAV3	-0.92978
CHRNA1	-0.92996
CKM	-0.92914
CLEC11A	0.87182
CLP1	0.94579
CMPK1	0.91873
CMYA5	-0.93968
COBL	-0.91078
COX6A2	-0.93621
CREG1	0.86843
CRYM	0.89402
CSRP3	-0.93009
CST3	0.8993
CSTB	0.88641
CTNND1	0.9658
CTSS	0.93944
CXXC1	0.9873
DAPK2	-0.98554
DES	-0.88521
DHRS7C	-0.93024
DLG3	0.96075
DNAJB1	0.95646
DOC2G	-0.78804
DOCK7	0.85205
DOK1	0.95608
DUPD1	-0.92967
DUSP27	-0.9301
ENC1	0.81155
ENSBTAG00000003352	0.95313
ENSBTAG00000006383	0.80253
ENSBTAG00000009656	0.95953
ENSBTAG00000015297	-0.83623
ENSBTAG00000031834	0.78972
ENSBTAG00000037605	0.91406
ENSBTAG00000037794	-0.92223
ENSBTAG00000040053	-0.88448
ENSBTAG00000044871	-0.91111
ENSBTAG00000045889	-0.92912
ENSBTAG00000046177	-0.91852
ENSBTAG00000046333	-0.93024
ENSBTAG00000046833	0.79521
ENSBTAG00000047174	-0.93012
ENSBTAG00000047595	0.79819
FAM20C	0.96259
FBP2	-0.94433
FBXO40	-0.9281
FKBP7	0.82981
FLNA	0.84821
FRMD4B	0.83277
FUCA1	0.94995
GADD45B	0.82605
GAS2L1	0.91848
GNPTG	0.8953
HDAC8	0.95156
HRC	-0.93033
HSPB7	-0.92917
HYOU1	0.87062
ID3	0.95652
IRF3	0.95101
ITGB1BP2	-0.93045
JDP2	0.87969
JPH2	-0.91629
KBTBD12	-0.92999
KLHL33	-0.92956
KLHL40	-0.92165
LDB3	-0.91719
LMOD2	-0.93177
LMOD3	-0.92958
LOXL1	0.89696
LRRC39	-0.93027
LSR	0.95836
MB	-0.92915
METTL21E	-0.92965
MKX	0.82532
MSS51	-0.93103
MSTN	-0.92482
MYBPC1	-0.93029
MYBPC2	-0.92942
MYF6	-0.92975
MYH1	-0.92525
MYH2	-0.93021
MYL1	-0.92986
MYL3	-0.92959
MYLK2	-0.93009
MYLK4	-0.90668
MYLPF	-0.93053
MYO18B	-0.92988
MYOD1	-0.89457
MYOM2	-0.93112
MYOM3	-0.93131
MYOT	-0.93048
MYOZ3	-0.92919
NACA	0.92245
NAGA	0.9274
NEB	-0.93024
NECAP2	0.92043
NMRK2	-0.91952
NRAP	-0.87688
NUCB1	0.95744
NUMB	0.9327
PALMD	-0.88926
PARP14	0.94938
PDIA3	0.96637
PDIA4	0.9518
PGAM2	-0.92233
PGS1	0.91508
PLN	-0.90554
PMM2	0.85002
PPM1H	0.94795
PPP1R27	-0.93114
PPP1R3A	-0.93023
PRKCSH	0.94193
PRKG1	-0.92098
PTBP3	0.84172
PYM1	0.86899
RASL11A	0.77998
RGS1	0.91301
RING1	0.84765
RIOX1	0.84162
RNASET2	0.91664
RPL26L1	0.85929
RPL3L	-0.93171
RYR1	-0.92866
SAFB2	0.94657
SBK2	-0.90297
SDCBP	0.94851
SFRS5	0.87224
SGCG	-0.92864
SMCO1	-0.9302
SMPX	-0.91562
SMTNL1	-0.93013
SMYD1	-0.9302
SNORA3	0.85345
SNORD14	0.92205
SNORD39	0.89548
SNORD96	0.85655
snosnR61	0.9259
SOCS3	0.84715
SRL	-0.92071
SRSF2	0.88617
STAC3	-0.93006
STBD1	-0.836
STX3	0.825
SUPT3H	0.8398
SYNPO2L	-0.93025
SYPL2	-0.93064
SYT5	0.88404
TMC6	0.90497
TMEM182	-0.93
TMEM39B	0.9317
TMEM68	0.85923
TMOD4	-0.92862
TMX2	0.86613
TNNC1	-0.92857
TNNC2	-0.92956
TNNI1	-0.92986
TNNI2	-0.93763
TNNT3	-0.9299
TPM2	-0.91665
TRIM63	-0.92884
TRIM72	-0.93031
TXLNB	-0.9303
TXNDC12	0.97509
UBE2I	0.85933
UBE2J1	0.79953
UCP2	0.7646
UCP3	-0.93017
UNC45B	-0.93029
UQCC2	-0.94814
VGF	0.8375
VGLL2	-0.9283
VPS25	0.88279
VWA5A	0.84845
WWP2	0.91504
XIRP1	-0.92999
XIRP2	-0.92973
YIPF7	-0.93011
ZDHHC5	0.81419
ZNF205	0.90881
ZNF276	0.90342
ZNF410	0.81224
ZNF653	0.94187
