# Supplementary material for: Systems Biology Reveals NR2F6 and TGFB1 as Key Regulators of Feed Efficiency in Beef Cattle
Source: Front Genet. 2019 Mar 22;10:230. doi: 10.3389/fgene.2019.00230 (PMC6439317; doi:10.3389/fgene.2019.00230)
Supplement: Supplementary file 5 [file Table_5.XLSX]

## Sheet: Supplementary Table 5
Supplementary Table 5. NR2F6 predicted regions binding hg19.
Chromosome	Start position	End position	Region ID
chr11	618308	618598	chr11-reg595
chr19	861956	863091	chr19-reg776
chr17	1645628	1646819	chr17-reg1942
chr17	1648699	1649001	chr17-reg1948
chr17	1651298	1651891	chr17-reg1955
chr19	1805455	1805886	chr19-reg2049
chr19	1807265	1807718	chr19-reg2053
chr19	1811735	1812980	chr19-reg2060
chr16	1843653	1844815	chr16-reg2431
chr16	1844815	1845722	chr16-reg2432
chr19	2164264	2165830	chr19-reg2510
chr19	2168775	2169625	chr19-reg2516
chr11	2929560	2929840	chr11-reg3340
chr20	3682288	3682958	chr20-reg3590
chr20	3687775	3688535	chr20-reg3598
chr20	3691810	3692650	chr20-reg3602
chr20	3694388	3695388	chr20-reg3606
chr19	4143600	4144600	chr19-reg4977
chr19	4151330	4152280	chr19-reg4985
chr19	4152380	4153101	chr19-reg4987
chr19	4153101	4153744	chr19-reg4988
chr19	4155024	4155567	chr19-reg4991
chr19	4540025	4540781	chr19-reg5493
chr17	4674451	4675217	chr17-reg5194
chr10	5135455	5135928	chr10-reg4845
chr10	5137715	5138555	chr10-reg4850
chr10	5237945	5238263	chr10-reg4891
chr10	5241098	5242098	chr10-reg4897
chr11	6453033	6453116	chr11-reg5626
chr11	6456868	6457675	chr11-reg5631
chr11	6458925	6459585	chr11-reg5635
chr11	6461516	6461696	chr11-reg5640
chr11	6462193	6462984	chr11-reg5643
chr11	6463648	6464648	chr11-reg5645
chr11	6464890	6465710	chr11-reg5647
chr11	6469357	6470257	chr11-reg5649
chr11	6632242	6632419	chr11-reg5845
chr17	7009792	7010318	chr17-reg7638
chr17	7012207	7013855	chr17-reg7645
chr17	7017559	7018755	chr17-reg7651
chr17	7020220	7021198	chr17-reg7655
chr17	7081077	7081812	chr17-reg7724
chr17	7082383	7083384	chr17-reg7726
chr17	7086668	7087388	chr17-reg7728
chr12	7254811	7255478	chr12-reg7610
chr12	7260053	7260846	chr12-reg7612
chr16	9050520	9051520	chr16-reg8888
chr16	9051973	9052718	chr16-reg8890
chr16	9052718	9053140	chr16-reg8891
chr16	9053705	9054935	chr16-reg8893
chr16	9055465	9057063	chr16-reg8895
chr16	9060450	9061238	chr16-reg8900
chr16	9189295	9190175	chr16-reg9033
chr16	9192595	9192878	chr16-reg9038
chr16	9192878	9193718	chr16-reg9039
chr16	11038654	11039415	chr16-reg10542
chr16	11042968	11043968	chr16-reg10550
chr16	11044778	11045545	chr16-reg10552
chr1	11105010	11105464	chr1-reg11848
chr1	11107264	11108025	chr1-reg11854
chr1	11111715	11112715	chr1-reg11856
chr1	11112925	11114195	chr1-reg11858
chr1	11114195	11114798	chr1-reg11859
chr8	11189632	11190210	chr8-reg7619
chr8	11196395	11197395	chr8-reg7627
chr19	11544969	11545593	chr19-reg13080
chr16	15490064	15490805	chr16-reg14565
chr1	15904359	15904961	chr1-reg16271
chr1	15905549	15906588	chr1-reg16273
chr1	15909890	15910291	chr1-reg16280
chr1	15911462	15912336	chr1-reg16285
chr21	16426855	16427658	chr21-reg1506
chr21	16430808	16431808	chr21-reg1512
chr21	16434060	16439002	chr21-reg1516
chr21	16439002	16439500	chr21-reg1517
chr21	16444187	16445187	chr21-reg1523
chr8	17755568	17756278	chr8-reg11417
chr8	17756745	17757455	chr8-reg11419
chr8	17760135	17761135	chr8-reg11421
chr8	17762375	17763375	chr8-reg11423
chr11	18252150	18253048	chr11-reg15832
chr22	20069938	20070698	chr22-reg3120
chr22	20072846	20073486	chr22-reg3125
chr16	20779148	20780148	chr16-reg18561
chr12	20960868	20961420	chr12-reg16966
chr12	20961420	20962190	chr12-reg16967
chr12	20963136	20964137	chr12-reg16969
chr2	21260408	21260829	chr2-reg17481
chr2	21261310	21262310	chr2-reg17483
chr2	21265348	21265840	chr2-reg17487
chr2	21266817	21267874	chr2-reg17490
chr2	21269870	21270870	chr2-reg17493
chr2	21274578	21275578	chr2-reg17495
chr22	21335593	21336140	chr22-reg4210
chr22	21343971	21344674	chr22-reg4220
chr12	21757526	21758404	chr12-reg17297
chr12	21760289	21761085	chr12-reg17299
chr8	21978741	21979125	chr8-reg15005
chr8	21979548	21980005	chr8-reg15007
chr8	21980392	21980947	chr8-reg15009
chr8	21983585	21984549	chr8-reg15016
chr8	21985342	21986071	chr8-reg15018
chr8	21986724	21991295	chr8-reg15020
chr8	21991295	21991770	chr8-reg15021
chr8	21992040	21993040	chr8-reg15023
chr8	21993806	21994806	chr8-reg15025
chr22	24890392	24891371	chr22-reg7596
chr22	24893680	24894215	chr22-reg7601
chr22	24894364	24895364	chr22-reg7603
chr22	24899330	24899858	chr22-reg7611
chr20	24933528	24933908	chr20-reg19706
chr16	25226730	25227459	chr16-reg22447
chr16	25227575	25228366	chr16-reg22449
chr16	25230200	25230788	chr16-reg22453
chr16	25231240	25231660	chr16-reg22455
chr16	25231660	25232240	chr16-reg22456
chr16	25232240	25232777	chr16-reg22457
chr16	25233690	25234400	chr16-reg22460
chr16	25234400	25235120	chr16-reg22461
chr16	25237707	25238388	chr16-reg22466
chr6	25744028	25745028	chr6-reg22462
chr6	25746880	25747880	chr6-reg22464
chr6	25754425	25755426	chr6-reg22470
chr6	25926024	25926855	chr6-reg22580
chr6	25927735	25928735	chr6-reg22582
chr6	25928908	25929908	chr6-reg22584
chr6	25930446	25931630	chr6-reg22586
chr6	25934618	25935618	chr6-reg22588
chr17	26695198	26695541	chr17-reg22343
chr17	26697224	26699053	chr17-reg22349
chr1	27238648	27239648	chr1-reg29471
chr18	29161418	29162418	chr18-reg18249
chr18	29166458	29167158	chr18-reg18252
chr18	29167158	29168120	chr18-reg18253
chr18	29171003	29171865	chr18-reg18258
chr18	29171934	29172325	chr18-reg18259
chr18	29175728	29176728	chr18-reg18264
chr7	30783170	30783960	chr7-reg23741
chr7	30790130	30791070	chr7-reg23749
chr6	31625500	31625840	chr6-reg27251
chr6	31891578	31892365	chr6-reg27658
chr6	31894647	31895529	chr6-reg27661
chr6	31896694	31897266	chr6-reg27665
chr6	31900700	31901386	chr6-reg27669
chr10	32629285	32630055	chr10-reg25083
chr10	32638808	32639698	chr10-reg25095
chr5	33976848	33977848	chr5-reg20276
chr5	33983110	33983998	chr5-reg20285
chr17	34304767	34305178	chr17-reg29446
chr17	34306490	34307490	chr17-reg29449
chr17	34308456	34309088	chr17-reg29452
chr17	34309088	34309748	chr17-reg29453
chr5	35041098	35042098	chr5-reg21104
chr5	35047508	35047909	chr5-reg21107
chr5	35047997	35048994	chr5-reg21108
chr5	35050255	35051255	chr5-reg21111
chr19	35770265	35771455	chr19-reg30090
chr19	35771530	35772530	chr19-reg30092
chr19	35772663	35773480	chr19-reg30094
chr9	35813142	35813262	chr9-reg20590
chr9	35813781	35814406	chr9-reg20593
chr9	35814976	35815797	chr9-reg20597
chr9	35816408	35817408	chr9-reg20599
chr19	36303796	36304044	chr19-reg30798
chr20	36971000	36971480	chr20-reg28796
chr20	36972200	36973070	chr20-reg28798
chr20	36974012	36974919	chr20-reg28800
chr20	36977298	36977950	chr20-reg28805
chr20	36978065	36978588	chr20-reg28806
chr20	36979342	36979531	chr20-reg28809
chr20	36979531	36980325	chr20-reg28810
chr20	36983809	36984528	chr20-reg28818
chr22	37492130	37492687	chr22-reg20007
chr22	37492890	37493670	chr22-reg20009
chr22	37495370	37496350	chr22-reg20015
chr22	37496350	37497200	chr22-reg20016
chr22	37500200	37500750	chr22-reg20023
chr22	37503330	37504048	chr22-reg20027
chr22	37504048	37504738	chr22-reg20028
chr22	37504790	37505510	chr22-reg20030
chr22	37505510	37506250	chr22-reg20031
chr22	37506750	37507750	chr22-reg20033
chr22	37509418	37510418	chr22-reg20037
chr17	38069600	38070600	chr17-reg32975
chr17	38071600	38072558	chr17-reg32977
chr17	38072558	38073144	chr17-reg32978
chr17	38073590	38075835	chr17-reg32981
chr17	38076550	38077444	chr17-reg32984
chrX	38202161	38203161	chrX-reg16368
chrX	38211092	38211949	chrX-reg16372
chr17	38589008	38590008	chr17-reg33561
chr17	38590170	38591065	chr17-reg33563
chr17	38592558	38593268	chr17-reg33565
chr17	38593535	38594308	chr17-reg33567
chr17	38594818	38595818	chr17-reg33569
chr17	38598725	38599725	chr17-reg33573
chr17	38600336	38601181	chr17-reg33575
chr17	38603215	38604205	chr17-reg33580
chr17	38604205	38605535	chr17-reg33582
chr17	38605545	38606545	chr17-reg33584
chr17	38607530	38608268	chr17-reg33588
chr17	38608288	38609236	chr17-reg33590
chr5	39355068	39356068	chr5-reg24306
chr5	39356068	39357035	chr5-reg24307
chr5	39358860	39359860	chr5-reg24309
chr5	39361330	39362070	chr5-reg24312
chr5	39362468	39363330	chr5-reg24314
chr5	39363330	39363975	chr5-reg24315
chr5	39363975	39364489	chr5-reg24316
chr5	39364566	39365319	chr5-reg24317
chr5	39369219	39370219	chr5-reg24323
chr5	39371150	39372018	chr5-reg24326
chrX	39940119	39969895	chrX-reg17670
chrX	40025545	40028334	chrX-reg17708
chrX	40029959	40037755	chrX-reg17711
chrX	40038138	40039138	chrX-reg17713
chr5	41213167	41214168	chr5-reg25595
chr5	41219505	41220505	chr5-reg25598
chr5	41252928	41253928	chr5-reg25612
chr5	41263762	41264762	chr5-reg25618
chr7	41735058	41735955	chr7-reg31834
chr7	41738225	41739584	chr7-reg31839
chr7	41739972	41740741	chr7-reg31840
chr7	41740741	41741545	chr7-reg31841
chr7	41741545	41742118	chr7-reg31842
chr7	41742118	41744008	chr7-reg31843
chr7	41744008	41744820	chr7-reg31844
chr7	41745010	41746490	chr7-reg31846
chr7	41747403	41748510	chr7-reg31850
chr7	41748510	41749084	chr7-reg31851
chr7	41749084	41749892	chr7-reg31852
chr3	42917308	42918242	chr3-reg30617
chr3	42921553	42922553	chr3-reg30621
chr19	42939935	42940915	chr19-reg37204
chr19	42946984	42947859	chr19-reg37213
chr19	42947859	42948698	chr19-reg37214
chr19	42956588	42957455	chr19-reg37219
chr2	43009929	43010453	chr2-reg34704
chr2	43011365	43012365	chr2-reg34707
chr2	43014150	43014498	chr2-reg34711
chr2	43014498	43014880	chr2-reg34712
chr2	43014880	43015368	chr2-reg34713
chr2	43018618	43019596	chr2-reg34721
chr2	43019676	43021270	chr2-reg34722
chr2	43023775	43024269	chr2-reg34727
chr2	43024335	43025335	chr2-reg34729
chr6	43255115	43256094	chr6-reg39818
chr6	43258398	43259398	chr6-reg39820
chr6	43264140	43264750	chr6-reg39825
chr6	43264750	43265310	chr6-reg39826
chr6	43265310	43266096	chr6-reg39827
chr6	43266497	43267121	chr6-reg39828
chr6	43269430	43269780	chr6-reg39835
chr10	44142888	44144888	chr10-reg30330
chr10	44148968	44149968	chr10-reg30333
chr10	44150268	44151268	chr10-reg30335
chr20	44628809	44629809	chr20-reg35808
chr20	44631098	44632098	chr20-reg35810
chr20	44632535	44633280	chr20-reg35812
chr20	44633317	44634317	chr20-reg35814
chr20	44634385	44635385	chr20-reg35816
chr20	44635389	44635934	chr20-reg35818
chr20	44636695	44637565	chr20-reg35821
chr20	44639955	44640212	chr20-reg35828
chr20	44642173	44642295	chr20-reg35834
chr20	44643651	44644338	chr20-reg35840
chr7	45917805	45918805	chr7-reg35554
chr7	45921468	45922030	chr7-reg35558
chr7	45922030	45922678	chr7-reg35559
chr7	45923840	45925810	chr7-reg35562
chr7	45927366	45928251	chr7-reg35566
chr11	46732858	46733585	chr11-reg32900
chr11	46739654	46740785	chr11-reg32904
chr11	46741412	46742072	chr11-reg32906
chr11	46744107	46744729	chr11-reg32911
chr11	46746657	46747408	chr11-reg32916
chr11	46748975	46749545	chr11-reg32921
chr1	47398880	47399617	chr1-reg50251
chr1	47400826	47401194	chr1-reg50257
chr1	47401721	47402335	chr1-reg50259
chr1	47403809	47404362	chr1-reg50262
chr1	47407105	47407881	chr1-reg50268
chr1	47413920	47414920	chr1-reg50272
chr21	47570439	47570871	chr21-reg24418
chr21	47570871	47571471	chr21-reg24419
chr21	47572221	47572538	chr21-reg24422
chr21	47573454	47574062	chr21-reg24426
chr21	47575437	47576419	chr21-reg24430
chr21	47579905	47581292	chr21-reg24434
chr19	48389514	48390502	chr19-reg42481
chr19	48394885	48395885	chr19-reg42483
chr10	48412438	48413180	chr10-reg32806
chr10	48414950	48415950	chr10-reg32809
chr10	48417768	48418640	chr10-reg32813
chr10	48418810	48419810	chr10-reg32815
chrX	49127535	49128751	chrX-reg23252
chrX	49129555	49130555	chrX-reg23256
chrX	49130956	49131922	chrX-reg23258
chrX	49131922	49132896	chrX-reg23259
chrX	49133000	49134596	chrX-reg23261
chr19	49165962	49166719	chr19-reg43307
chr19	49167071	49167399	chr19-reg43309
chr19	49174243	49175061	chr19-reg43319
chr19	49175061	49175390	chr19-reg43320
chr19	49175390	49175764	chr19-reg43321
chr19	49175764	49176765	chr19-reg43322
chr19	49176805	49178509	chr19-reg43324
chr3	49720775	49721460	chr3-reg37437
chr3	49725363	49726030	chr3-reg37455
chr16	49850596	49851596	chr16-reg31674
chr16	49854278	49855356	chr16-reg31676
chr16	49856648	49857488	chr16-reg31681
chr16	49860418	49861419	chr16-reg31688
chr16	49861718	49862518	chr16-reg31690
chr16	49862518	49863365	chr16-reg31691
chr16	49863800	49864470	chr16-reg31693
chr16	49864470	49865040	chr16-reg31694
chr16	49865040	49865928	chr16-reg31695
chr16	49865928	49866758	chr16-reg31696
chr16	49866791	49867765	chr16-reg31698
chr16	49867765	49869955	chr16-reg31700
chr16	49870125	49871895	chr16-reg31702
chr19	51017080	51017734	chr19-reg45597
chr19	51017766	51019115	chr19-reg45598
chr19	51019705	51020827	chr19-reg45600
chr1	51886875	51887457	chr1-reg53276
chr1	51979498	51980205	chr1-reg53348
chr1	51983000	51984870	chr1-reg53354
chr1	51984903	51985539	chr1-reg53355
chr1	51986018	51987018	chr1-reg53358
chr1	51990085	51991032	chr1-reg53361
chr5	52767805	52768525	chr5-reg29411
chr5	52772345	52773345	chr5-reg29416
chr5	52774390	52776621	chr5-reg29418
chr5	52776706	52778709	chr5-reg29419
chr5	52781863	52782963	chr5-reg29425
chr8	52807098	52807455	chr8-reg34871
chr3	52811748	52812012	chr3-reg40545
chr8	52812465	52813465	chr8-reg34879
chr3	52812522	52812957	chr3-reg40548
chr8	52814380	52815380	chr8-reg34881
chr8	52816398	52817398	chr8-reg34883
chr3	52817355	52817641	chr3-reg40558
chr3	52817641	52818311	chr3-reg40559
chr3	52819620	52820310	chr3-reg40562
chr3	52823870	52824433	chr3-reg40573
chr3	52826500	52827078	chr3-reg40579
chr3	52827902	52828819	chr3-reg40582
chr3	52831283	52831832	chr3-reg40589
chr3	52832271	52832981	chr3-reg40591
chr3	52835162	52835760	chr3-reg40597
chr3	52835760	52836349	chr3-reg40598
chr16	54317652	54318157	chr16-reg35237
chr16	54319962	54324735	chr16-reg35240
chr16	54330368	54331368	chr16-reg35247
chr10	54531395	54532325	chr10-reg36835
chr10	54534270	54534915	chr10-reg36838
chr10	54540110	54540879	chr10-reg36849
chr19	55737570	55738300	chr19-reg49990
chr19	55740109	55741155	chr19-reg49995
chr16	55858170	55859008	chr16-reg36544
chr16	55859008	55859888	chr16-reg36545
chr16	55862132	55862678	chr16-reg36549
chr16	55862886	55863241	chr16-reg36550
chr16	55866967	55867811	chr16-reg36559
chr16	55870068	55870878	chr16-reg36563
chr16	55875610	55876280	chr16-reg36568
chr16	55876280	55876860	chr16-reg36569
chr12	56064960	56065960	chr12-reg39053
chr12	56076036	56076673	chr12-reg39062
chr20	56128063	56129063	chr20-reg47859
chr20	56130525	56131525	chr20-reg47861
chr20	56133248	56134005	chr20-reg47863
chr20	56134005	56134380	chr20-reg47864
chr20	56134698	56135449	chr20-reg47866
chr20	56135535	56136467	chr20-reg47868
chr12	56627051	56627970	chr12-reg39699
chr12	56629518	56630179	chr12-reg39704
chr12	56631515	56632289	chr12-reg39710
chr12	56755973	56756513	chr12-reg39895
chr12	57159955	57160955	chr12-reg40318
chr12	57166130	57167130	chr12-reg40322
chr1	57314976	57315976	chr1-reg58566
chr1	57317888	57318888	chr1-reg58568
chr1	57319758	57320574	chr1-reg58570
chr1	57321225	57322171	chr1-reg58572
chr11	57327247	57327809	chr11-reg35809
chr11	57333327	57335057	chr11-reg35814
chr11	57336497	57337400	chr11-reg35817
chr11	57338908	57339825	chr11-reg35820
chr11	57341208	57342208	chr11-reg35822
chr12	57349128	57350128	chr12-reg40469
chr12	57351246	57352171	chr12-reg40472
chr11	57355185	57355848	chr11-reg35833
chr11	57355848	57356480	chr11-reg35834
chr11	57359950	57360950	chr11-reg35836
chr11	57362260	57363060	chr11-reg35838
chr11	57365794	57366728	chr11-reg35842
chr11	57371470	57372330	chr11-reg35851
chr12	57827799	57828669	chr12-reg41045
chr12	57832428	57833428	chr12-reg41049
chr12	57836120	57836770	chr12-reg41052
chr15	58428620	58429591	chr15-reg25553
chr15	58438850	58439850	chr15-reg25563
chr11	58498947	58499948	chr11-reg36484
chr15	58715745	58716475	chr15-reg25815
chr15	58717185	58718185	chr15-reg25818
chr15	58723258	58724231	chr15-reg25822
chr15	58730540	58731280	chr15-reg25830
chr15	58733660	58734715	chr15-reg25836
chr19	58860760	58861318	chr19-reg52532
chr19	59021372	59021758	chr19-reg52681
chr19	59021758	59022087	chr19-reg52682
chr19	59023322	59024031	chr19-reg52684
chr8	59412657	59413439	chr8-reg38889
chr8	59417385	59418075	chr8-reg38894
chr11	59629235	59630054	chr11-reg37222
chr11	59643180	59644180	chr11-reg37231
chr8	61580775	61581775	chr8-reg40235
chr8	61584084	61584894	chr8-reg40239
chr8	61584894	61585735	chr8-reg40240
chr8	61588589	61589589	chr8-reg40242
chr8	61590365	61594287	chr8-reg40244
chr8	61595818	61596570	chr8-reg40248
chr8	61598708	61599708	chr8-reg40251
chr8	62596747	62597655	chr8-reg41042
chr8	62603338	62604338	chr8-reg41049
chr8	62610755	62611755	chr8-reg41058
chr8	62620815	62621695	chr8-reg41069
chr8	62621695	62622585	chr8-reg41070
chr8	62623925	62624605	chr8-reg41075
chr8	62625615	62626270	chr8-reg41078
chr8	62626930	62628110	chr8-reg41080
chr8	62633685	62634368	chr8-reg41086
chr8	62634368	62634928	chr8-reg41087
chr8	62634928	62635638	chr8-reg41088
chr8	62637025	62638025	chr8-reg41090
chr17	64223491	64224137	chr17-reg57053
chr17	64225497	64226172	chr17-reg57056
chr17	64226172	64227048	chr17-reg57057
chr17	64231278	64232190	chr17-reg57065
chr17	64233790	64234790	chr17-reg57069
chrX	65250110	65250900	chrX-reg26957
chrX	65259840	65260654	chrX-reg26966
chrX	65262225	65263225	chrX-reg26968
chr15	67810568	67811568	chr15-reg34763
chr10	70087794	70088738	chr10-reg43986
chr10	70096265	70096544	chr10-reg43997
chr10	70096544	70096978	chr10-reg43998
chr16	71602187	71602613	chr16-reg49280
chr16	71604734	71605358	chr16-reg49285
chr16	71606591	71607283	chr16-reg49289
chr16	71608968	71609824	chr16-reg49292
chr16	71610498	71611499	chr16-reg49296
chr16	71614800	71615340	chr16-reg49299
chr16	71615340	71616260	chr16-reg49300
chr16	71619098	71619630	chr16-reg49305
chr16	71619630	71620280	chr16-reg49306
chr4	74262940	74263940	chr4-reg42266
chr16	74329640	74330812	chr16-reg51400
chr16	74330886	74331928	chr16-reg51401
chr16	74334104	74334818	chr16-reg51406
chr16	74336398	74337398	chr16-reg51411
chr16	74339631	74340262	chr16-reg51416
chr4	74351790	74352635	chr4-reg42326
chr14	74475235	74476235	chr14-reg35274
chr14	74484840	74486181	chr14-reg35281
chr10	74646718	74647615	chr10-reg48955
chr10	74651624	74652544	chr10-reg48962
chr10	74652697	74653556	chr10-reg48964
chr10	74653617	74654228	chr10-reg48965
chr10	74654760	74655760	chr10-reg48967
chr10	74655800	74656800	chr10-reg48969
chr10	74714443	74715227	chr10-reg49012
chr15	75040682	75041815	chr15-reg41952
chr15	75043091	75043529	chr15-reg41955
chr15	75046576	75047131	chr15-reg41960
chr14	75735015	75735635	chr14-reg36609
chr14	75741540	75742540	chr14-reg36616
chr14	75743540	75745685	chr14-reg36618
chr11	76489577	76490540	chr11-reg55736
chr11	76492028	76492980	chr11-reg55738
chr11	76493645	76496355	chr11-reg55740
chr11	76497180	76498020	chr11-reg55743
chr11	76498020	76498488	chr11-reg55744
chr11	76499738	76500330	chr11-reg55747
chr11	76500330	76501020	chr11-reg55748
chr11	76501925	76502775	chr11-reg55750
chr11	76502775	76503405	chr11-reg55751
chr11	76503405	76503878	chr11-reg55752
chr17	76767648	76768648	chr17-reg70575
chr17	76775835	76776349	chr17-reg70585
chr17	76776349	76777095	chr17-reg70586
chr17	76781698	76782415	chr17-reg70594
chr5	78403908	78404908	chr5-reg46660
chr5	78406897	78407708	chr5-reg46664
chr5	78407741	78408578	chr5-reg46665
chr5	78415200	78415998	chr5-reg46669
chr5	78799758	78800758	chr5-reg46920
chr5	78800758	78801705	chr5-reg46921
chr5	78803630	78804120	chr5-reg46924
chr5	78804660	78805118	chr5-reg46926
chr5	78808597	78811127	chr5-reg46930
chr5	78811127	78812072	chr5-reg46931
chr5	78816665	78817665	chr5-reg46938
chr5	78818150	78819150	chr5-reg46940
chr8	79713817	79714509	chr8-reg50280
chr8	79715628	79716430	chr8-reg50283
chr8	79716430	79717147	chr8-reg50284
chr8	79717157	79718595	chr8-reg50285
chr8	79719345	79719985	chr8-reg50287
chr17	79759460	79760460	chr17-reg74316
chr17	79761165	79763335	chr17-reg74318
chr17	79769822	79770058	chr17-reg74331
chr10	81370085	81371375	chr10-reg55481
chr10	81372187	81372721	chr10-reg55484
chr10	82038718	82039710	chr10-reg55912
chr10	82040721	82041370	chr10-reg55916
chr10	82041610	82041950	chr10-reg55918
chr10	82042580	82043150	chr10-reg55920
chr10	82045080	82045267	chr10-reg55926
chr10	82050455	82051318	chr10-reg55933
chr10	82051930	82052930	chr10-reg55935
chr4	88237694	88238243	chr4-reg51509
chr4	88238596	88239388	chr4-reg51511
chr4	88243993	88244775	chr4-reg51520
chr4	88246090	88247090	chr4-reg51522
chr2	88421948	88422572	chr2-reg65064
chr2	88427536	88428366	chr2-reg65073
chr2	88431028	88431708	chr2-reg65078
chr2	88435998	88436998	chr2-reg65080
chr9	88708518	88709518	chr9-reg36471
chr9	88712465	88713490	chr9-reg36476
chr9	88713625	88715617	chr9-reg36478
chr6	89847558	89848558	chr6-reg62659
chr6	89848995	89849865	chr6-reg62661
chr6	89849865	89850568	chr6-reg62662
chr6	89850568	89851365	chr6-reg62663
chr6	89858126	89858904	chr6-reg62673
chr6	89863545	89864466	chr6-reg62679
chr14	94782735	94783505	chr14-reg50785
chr14	94797030	94797810	chr14-reg50796
chr14	94849918	94850860	chr14-reg50871
chr14	94850918	94851778	chr14-reg50873
chr14	94853288	94854145	chr14-reg50877
chr14	94854145	94855695	chr14-reg50878
chr14	94858878	94859545	chr14-reg50884
chr14	94860118	94860918	chr14-reg50886
chr14	94861610	94862610	chr14-reg50889
chr14	94862658	94863458	chr14-reg50891
chr14	94866448	94867250	chr14-reg50896
chr14	94917148	94917808	chr14-reg50934
chr14	94918622	94919623	chr14-reg50937
chr14	94924855	94925668	chr14-reg50939
chr11	94962248	94963946	chr11-reg66841
chr11	94964024	94966542	chr11-reg66842
chr11	94968078	94969078	chr11-reg66844
chr11	94972735	94973735	chr11-reg66846
chr7	95019521	95020038	chr7-reg62652
chr7	95021610	95022480	chr7-reg62655
chr7	95022480	95023330	chr7-reg62656
chr7	95024026	95024551	chr7-reg62658
chr7	95024657	95025588	chr7-reg62660
chr7	95025662	95026715	chr7-reg62661
chr14	95038780	95039418	chr14-reg51072
chr14	95039418	95040028	chr14-reg51073
chr14	95040540	95041530	chr14-reg51075
chr14	95047105	95048250	chr14-reg51079
chr14	95050815	95051815	chr14-reg51084
chr14	95051815	95052710	chr14-reg51085
chr14	95055720	95056377	chr14-reg51091
chr14	95056648	95056941	chr14-reg51093
chr9	95242365	95243128	chr9-reg42150
chr9	95243128	95243348	chr9-reg42151
chr9	95244344	95245345	chr9-reg42154
chr9	95248385	95249385	chr9-reg42158
chr9	95253725	95254725	chr9-reg42165
chr12	96389688	96390630	chr12-reg64439
chr12	96391748	96392478	chr12-reg64442
chr10	96437118	96438118	chr10-reg65405
chr10	96442663	96443576	chr10-reg65409
chr10	96521712	96522462	chr10-reg65425
chr7	99270302	99270630	chr7-reg65876
chr7	99270630	99271340	chr7-reg65877
chr7	99272493	99273493	chr7-reg65880
chr7	99274450	99275218	chr7-reg65883
chr7	99276574	99277448	chr7-reg65887
chr7	99564055	99564625	chr7-reg66121
chr7	99564909	99565522	chr7-reg66122
chr7	99570955	99571955	chr7-reg66130
chr7	99573165	99573567	chr7-reg66134
chr7	100237657	100238308	chr7-reg66944
chr7	100239132	100240575	chr7-reg66947
chr14	100786535	100787535	chr14-reg56648
chr14	100787778	100788778	chr14-reg56650
chr14	100788964	100789751	chr14-reg56652
chr14	100791180	100792124	chr14-reg56656
chr14	100796658	100797468	chr14-reg56667
chr11	102399075	102400075	chr11-reg70253
chr11	102401431	102402205	chr11-reg70256
chr11	102407915	102408915	chr11-reg70259
chr11	102410045	102411045	chr11-reg70261
chr12	102861653	102862653	chr12-reg68644
chr12	102864888	102865745	chr12-reg68646
chr12	102867609	102868609	chr12-reg68649
chr12	102871597	102872264	chr12-reg68654
chr12	102872279	102873412	chr12-reg68655
chr12	102873412	102874096	chr12-reg68656
chr12	102874159	102875470	chr12-reg68657
chr12	102875470	102876230	chr12-reg68658
chr12	102876560	102878180	chr12-reg68660
chr14	104546880	104547880	chr14-reg60972
chr14	104554165	104555335	chr14-reg60984
chr14	104558035	104558969	chr14-reg60990
chrX	105282218	105283219	chrX-reg38193
chrX	105283595	105284595	chrX-reg38195
chr8	105472508	105473508	chr8-reg66681
chr8	105473968	105474858	chr8-reg66683
chr8	105475958	105476958	chr8-reg66687
chr8	105481777	105482777	chr8-reg66696
chr8	105483725	105484725	chr8-reg66698
chr8	105485195	105486195	chr8-reg66700
chrX	106134819	106135819	chrX-reg38405
chrX	106138032	106139032	chrX-reg38408
chrX	106140277	106141277	chrX-reg38410
chrX	106142892	106143893	chrX-reg38415
chrX	106146517	106147722	chrX-reg38421
chrX	106148512	106149346	chrX-reg38423
chrX	106149346	106150217	chrX-reg38424
chrX	106152502	106153502	chrX-reg38426
chrX	106160994	106162089	chrX-reg38433
chrX	106163084	106164105	chrX-reg38435
chrX	106170325	106171332	chrX-reg38439
chrX	106172742	106173742	chrX-reg38442
chrX	107334750	107335056	chrX-reg39151
chr12	111462330	111463220	chr12-reg76502
chr12	111463220	111464180	chr12-reg76503
chr12	111464900	111465900	chr12-reg76505
chr12	111467605	111468915	chr12-reg76509
chr12	111469835	111471981	chr12-reg76511
chr12	111472044	111476195	chr12-reg76512
chr12	111477400	111478200	chr12-reg76515
chr12	111478798	111479710	chr12-reg76517
chr12	111479710	111480500	chr12-reg76518
chr12	111481690	111482490	chr12-reg76521
chr1	111828055	111829055	chr1-reg93755
chrX	112061625	112062368	chrX-reg41326
chrX	112062368	112063320	chrX-reg41327
chrX	112063457	112064457	chrX-reg41329
chrX	112066354	112067105	chrX-reg41331
chrX	112068124	112069124	chrX-reg41333
chrX	112075548	112076548	chrX-reg41340
chrX	112076840	112078630	chrX-reg41342
chrX	112080431	112081716	chrX-reg41344
chrX	112081903	112082903	chrX-reg41346
chrX	112083047	112085446	chrX-reg41348
chrX	112087377	112088377	chrX-reg41351
chrX	112089155	112090003	chrX-reg41353
chr13	113776390	113777169	chr13-reg56958
chr13	113777239	113778057	chr13-reg56959
chr13	113779810	113780520	chr13-reg56964
chr13	113784851	113785458	chr13-reg56969
chr13	113785458	113786208	chr13-reg56970
chr13	113804568	113805558	chr13-reg56993
chr13	113809920	113810488	chr13-reg56999
chr13	113813578	113813871	chr13-reg57005
chr13	113813871	113814327	chr13-reg57006
chr13	113817436	113818186	chr13-reg57013
chr13	113818958	113819366	chr13-reg57016
chr12	113835197	113835601	chr12-reg78940
chr12	113839250	113840240	chr12-reg78950
chr12	113840240	113841090	chr12-reg78951
chr4	114673685	114674685	chr4-reg65551
chr4	114676825	114677605	chr4-reg65553
chr4	114679905	114680475	chr4-reg65558
chr4	114680728	114682159	chr4-reg65560
chr4	114682224	114682583	chr4-reg65561
chr4	114683590	114684692	chr4-reg65564
chr4	114685635	114686635	chr4-reg65566
chr4	114687710	114688710	chr4-reg65568
chr10	115300440	115301358	chr10-reg80188
chr10	115302555	115303499	chr10-reg80191
chr10	115308320	115309040	chr10-reg80196
chr10	115310088	115311089	chr10-reg80200
chr10	115311825	115312880	chr10-reg80202
chr10	115312949	115313613	chr10-reg80203
chr10	115313675	115314675	chr10-reg80205
chr10	115315235	115316235	chr10-reg80207
chr10	115319710	115320468	chr10-reg80215
chr10	115321580	115322378	chr10-reg80217
chr7	116156095	116157085	chr7-reg77973
chr7	116157295	116158295	chr7-reg77975
chr7	116160798	116161548	chr7-reg77977
chr7	116163700	116164204	chr7-reg77982
chr7	116166743	116168715	chr7-reg77988
chr7	116171815	116172815	chr7-reg77995
chr11	116660115	116660843	chr11-reg80611
chr11	116662576	116664135	chr11-reg80615
chr11	116693907	116694831	chr11-reg80636
chr11	116696502	116697895	chr11-reg80640
chr11	116698238	116698965	chr11-reg80642
chr11	116699058	116700058	chr11-reg80644
chr11	116700122	116701123	chr11-reg80646
chr9	116840489	116841371	chr9-reg59508
chr9	116842888	116843888	chr9-reg59510
chr9	116845558	116846278	chr9-reg59515
chr9	116846278	116846605	chr9-reg59516
chr9	116847820	116848318	chr9-reg59519
chr9	116850520	116851208	chr9-reg59523
chr1	117657225	117658196	chr1-reg99164
chr1	117662768	117663335	chr1-reg99170
chr1	117665618	117666368	chr1-reg99174
chr1	117670165	117671165	chr1-reg99176
chr1	117671410	117672310	chr1-reg99178
chr1	117674313	117675313	chr1-reg99180
chr3	119492928	119493608	chr3-reg79437
chr3	119493608	119494338	chr3-reg79438
chr3	119498660	119499830	chr3-reg79442
chr3	119500028	119500883	chr3-reg79444
chr3	119500883	119501604	chr3-reg79445
chr3	119501699	119502668	chr3-reg79446
chr3	119504968	119505968	chr3-reg79449
chr2	119699060	119699876	chr2-reg83106
chr2	119700615	119701580	chr2-reg83108
chr1	119900965	119901965	chr1-reg100673
chr1	119905570	119906570	chr1-reg100677
chr1	119906938	119907938	chr1-reg100679
chr1	119910478	119911901	chr1-reg100684
chr8	120074920	120075638	chr8-reg74614
chr8	120078721	120079520	chr8-reg74617
chr8	120079668	120080088	chr8-reg74618
chr8	120080088	120080778	chr8-reg74619
chr8	120081920	120082688	chr8-reg74621
chr8	120083070	120083460	chr8-reg74623
chr8	120084105	120084925	chr8-reg74625
chr1	120308755	120309678	chr1-reg101035
chr1	120309758	120310508	chr1-reg101037
chr1	120311467	120312262	chr1-reg101040
chr1	120316179	120316915	chr1-reg101047
chr1	120317675	120318418	chr1-reg101050
chr1	120321225	120322148	chr1-reg101052
chr12	122287069	122287592	chr12-reg86756
chr12	122295338	122295662	chr12-reg86768
chr12	122296729	122297501	chr12-reg86772
chr12	122297870	122298810	chr12-reg86774
chr12	122320808	122321808	chr12-reg86799
chr9	123811757	123812459	chr9-reg65050
chr9	123813680	123814680	chr9-reg65053
chr9	123815498	123816498	chr9-reg65055
chr12	124010888	124011888	chr12-reg88595
chr12	124016380	124017380	chr12-reg88600
chr8	124740008	124741000	chr8-reg78305
chr8	124741000	124741688	chr8-reg78306
chr8	124745345	124746345	chr8-reg78310
chr8	124749574	124750361	chr8-reg78314
chr8	124752520	124753120	chr8-reg78318
chr8	124756808	124757748	chr8-reg78325
chr3	126243868	126244720	chr3-reg85216
chr3	126244720	126245460	chr3-reg85217
chr3	126247290	126248008	chr3-reg85223
chr3	126250068	126250925	chr3-reg85228
chr3	126252035	126253035	chr3-reg85230
chr2	128173040	128173580	chr2-reg88356
chr2	128173815	128176755	chr2-reg88358
chr2	128176988	128177518	chr2-reg88360
chr2	128179025	128179641	chr2-reg88364
chr9	130905898	130906898	chr9-reg72563
chr9	130908700	130909588	chr9-reg72567
chr5	132206130	132206970	chr5-reg76270
chr5	132208576	132209386	chr5-reg76274
chr9	133312578	133313310	chr9-reg75400
chr9	133314595	133315595	chr9-reg75404
chr9	133318050	133319050	chr9-reg75406
chr9	133319340	133321375	chr9-reg75408
chr9	133321375	133322370	chr9-reg75409
chr9	133322370	133323250	chr9-reg75410
chr9	133325720	133326755	chr9-reg75414
chr9	133328588	133329588	chr9-reg75419
chr6	135271191	135271954	chr6-reg89138
chr6	135275428	135276428	chr6-reg89143
chr6	135277485	135278485	chr6-reg89145
chr7	138140020	138141020	chr7-reg92749
chr7	138145657	138146530	chr7-reg92755
chrX	138612158	138612923	chrX-reg51964
chrX	138621324	138622324	chrX-reg51972
chr9	140331761	140331901	chr9-reg84284
chr9	140335401	140336715	chr9-reg84292
chr4	141168095	141168798	chr4-reg78079
chr4	141169988	141170988	chr4-reg78082
chr4	141171012	141171868	chr4-reg78084
chr4	141172105	141173105	chr4-reg78086
chr4	141174691	141175540	chr4-reg78091
chr4	141175540	141176518	chr4-reg78092
chr4	141177545	141178950	chr4-reg78095
chr4	141184128	141185128	chr4-reg78100
chr4	141187820	141188630	chr4-reg78102
chr4	141263944	141264792	chr4-reg78161
chr4	141265228	141265708	chr4-reg78163
chr4	141265708	141266475	chr4-reg78164
chr4	141270858	141271658	chr4-reg78170
chr4	155476420	155477420	chr4-reg87500
chr4	155483470	155484170	chr4-reg87507
chr4	155485128	155486128	chr4-reg87510
chr4	155511091	155511785	chr4-reg87534
chr4	155511839	155512619	chr4-reg87535
chr4	155533761	155534582	chr4-reg87550
chr4	155535175	155536175	chr4-reg87552
chr4	155538771	155539771	chr4-reg87556
chr3	156382201	156383149	chr3-reg107433
chr3	156383149	156383795	chr3-reg107434
chr3	156387584	156388394	chr3-reg107438
chr3	156391285	156393295	chr3-reg107441
chr3	156397055	156398055	chr3-reg107446
chr3	156398180	156399364	chr3-reg107448
chr3	156399364	156400010	chr3-reg107449
chr3	156403526	156404315	chr3-reg107454
chr4	156820758	156821538	chr4-reg88212
chr4	156824128	156824910	chr4-reg88215
chr4	156827548	156828548	chr4-reg88221
chr4	156829218	156830038	chr4-reg88224
chr1	157801308	157801753	chr1-reg112678
chr1	157801758	157802588	chr1-reg112679
chr1	157818950	157819950	chr1-reg112696
chr1	159556913	159557711	chr1-reg113721
chr6	160542164	160542967	chr6-reg108860
chr6	160543398	160544265	chr6-reg108862
chr6	160544265	160545275	chr6-reg108864
chr6	160545910	160546690	chr6-reg108866
chr6	160549210	160549630	chr6-reg108869
chr6	160551239	160551480	chr6-reg108874
chr6	161118808	161119808	chr6-reg109320
chr6	161125410	161126410	chr6-reg109325
chr6	161129385	161130385	chr6-reg109329
chr1	161205767	161205951	chr1-reg115534
chr1	161206355	161206875	chr1-reg115536
chr1	161207850	161208676	chr1-reg115539
chr3	167191544	167192427	chr3-reg112605
chr1	169545208	169545835	chr1-reg122062
chr1	169553734	169554734	chr1-reg122066
chr1	169555833	169556833	chr1-reg122071
chr1	169557088	169558065	chr1-reg122073
chr1	169558065	169558818	chr1-reg122074
chr1	171053215	171054215	chr1-reg123065
chr1	171059516	171061139	chr1-reg123067
chr1	171216325	171217161	chr1-reg123177
chr1	171217161	171218255	chr1-reg123179
chr1	171221198	171222198	chr1-reg123184
chr1	173885305	173886356	chr1-reg125263
chr1	173886397	173887151	chr1-reg125264
chr1	173890878	173891730	chr1-reg125269
chr1	173894208	173895208	chr1-reg125274
chr1	173895608	173896608	chr1-reg125276
chr5	176829756	176830254	chr5-reg112610
chr5	176831915	176832054	chr5-reg112616
chr5	176833361	176834230	chr5-reg112622
chr5	176836104	176836471	chr5-reg112625
chr5	176836528	176837380	chr5-reg112626
chr3	184101206	184101310	chr3-reg124562
chr3	184101698	184102324	chr3-reg124564
chr3	184105265	184105718	chr3-reg124573
chr3	184107210	184107590	chr3-reg124577
chr1	186254890	186255613	chr1-reg135242
chr1	186257125	186257935	chr1-reg135246
chr1	186258878	186259285	chr1-reg135249
chr1	186259285	186259958	chr1-reg135250
chr1	186264903	186265904	chr1-reg135255
chr1	186268426	186269095	chr1-reg135261
chr1	186272738	186273239	chr1-reg135270
chr3	186320350	186321000	chr3-reg126684
chr3	186321000	186321628	chr3-reg126685
chr3	186330190	186330930	chr3-reg126693
chr3	186348648	186349648	chr3-reg126712
chr3	186351768	186352680	chr3-reg126715
chr3	186357448	186358249	chr3-reg126719
chr3	186382258	186382933	chr3-reg126742
chr3	186383058	186383820	chr3-reg126744
chr3	186434428	186435331	chr3-reg126797
chr3	186435526	186435901	chr3-reg126798
chr3	186436700	186437410	chr3-reg126800
chr4	187179366	187180188	chr4-reg104614
chr4	187181695	187182588	chr4-reg104617
chr3	187444730	187445730	chr3-reg127670
chr3	187446332	187446837	chr3-reg127672
chr3	187452195	187454786	chr3-reg127676
chr3	187454805	187456720	chr3-reg127678
chr3	187457970	187458760	chr3-reg127682
chr3	187460190	187465292	chr3-reg127687
chr3	187466131	187466891	chr3-reg127690
chr3	187467708	187468795	chr3-reg127693
chr2	190522352	190523949	chr2-reg128066
chr2	190525122	190525900	chr2-reg128070
chr3	194067830	194068670	chr3-reg132574
chr3	194070690	194071557	chr3-reg132579
chr3	194071557	194072558	chr3-reg132580
chr3	197018345	197018795	chr3-reg135605
chr3	197021345	197022195	chr3-reg135610
chr3	197024075	197026915	chr3-reg135616
chr3	197029220	197030010	chr3-reg135620
chr3	197031334	197032334	chr3-reg135623
chr1	197036353	197037126	chr1-reg139921
chr1	204180020	204180960	chr1-reg146715
chr1	204182322	204183009	chr1-reg146718
chr1	204187701	204188701	chr1-reg146722
chr2	207018605	207019605	chr2-reg139470
chr2	207023857	207024703	chr2-reg139477
chr1	207261545	207262876	chr1-reg150056
chr1	207262934	207263331	chr1-reg150057
chr1	207270840	207271494	chr1-reg150064
chr2	211346110	211347108	chr2-reg142315
chr2	211411215	211412215	chr2-reg142349
chr2	211420633	211421442	chr2-reg142357
chr2	211421583	211422344	chr2-reg142358
chr2	211422990	211424006	chr2-reg142360
chr2	211425905	211426675	chr2-reg142363
chr2	211460306	211460876	chr2-reg142396
chr2	216294105	216294855	chr2-reg145036
chr2	216296687	216297386	chr2-reg145041
chr2	216298184	216298728	chr2-reg145043
chr2	216298728	216299160	chr2-reg145044
chr2	216300525	216302250	chr2-reg145048
chr2	216304448	216305448	chr2-reg145053
chr2	216306918	216307835	chr2-reg145056
chr2	234600820	234601650	chr2-reg160570
chr2	234602511	234603245	chr2-reg160571
chr2	234603245	234604175	chr2-reg160572
chr2	234954856	234955819	chr2-reg160942
chr2	234956545	234957435	chr2-reg160944
chr2	234958637	234959430	chr2-reg160946
chr2	241807471	241808282	chr2-reg168897
chr2	241808447	241808586	chr2-reg168898
chr2	241809370	241810060	chr2-reg168900
chr2	241811470	241812395	chr2-reg168906
chr2	241813479	241814241	chr2-reg168910
chr2	241814621	241814951	chr2-reg168912
chr2	241814951	241815310	chr2-reg168913
chr2	241815691	241816230	chr2-reg168916
