# Supplementary material for: Systems Biology Reveals NR2F6 and TGFB1 as Key Regulators of Feed Efficiency in Beef Cattle
Source: Front Genet. 2019 Mar 22;10:230. doi: 10.3389/fgene.2019.00230 (PMC6439317; doi:10.3389/fgene.2019.00230)
Supplement: Supplementary file 6 [file Table_6.XLSX]

## Sheet: Supplementary Table 6
Supplementary Table 6. NR2F6 predcited regions bindg bosTau.
Chromosome	Start position	End position
chrX	23025525	23025849
chrX	23034769	23035759
chrX	53587579	53588572
chrX	53588926	53590332
chrX	60134638	60135529
chrX	60136995	60138041
chrX	60147482	60148466
chrX	60149108	60150186
chrX	60158464	60159411
chrX	60161791	60163474
chrX	60164265	60165466
chrX	60168047	60169031
chrX	60170722	60171716
chrX	60172434	60173326
chrX	60175368	60177016
chrX	60973428	60973726
chrX	68652870	68654655
chrX	68655047	68656049
chrX	68657930	68658674
chrX	68659458	68660619
chrX	68667215	68668205
chrX	68668510	68670304
chrX	68672039	68673297
chrX	68673485	68674510
chrX	68674650	68677020
chrX	68678475	68679840
chrX	68681016	68681947
chrX	92388338	92389528
chrX	92390296	92391297
chrX	92391684	92393560
chrX	92393654	92395278
chrX	99892146	99892329
chrX	99893858	99894643
chrX	99903464	99904049
chrX	107677054	107677275
chrX	108788717	108789566
chrX	108789878	108798077
chrX	108799395	108802103
chrX	110395462	110396129
chrX	110405532	110406695
chr1	21587170	21588180
chr1	21595794	21601360
chr1	21603904	21604929
chr1	21609296	21610095
chr1	65182770	65184753
chr1	65202995	65204725
chr1	65204900	65206448
chr1	65206540	65207568
chr1	65209454	65210179
chr1	72384193	72384611
chr1	72387290	72387975
chr1	72389796	72393946
chr1	72395026	72395807
chr1	72397394	72398320
chr1	73792269	73793269
chr1	73793322	73794043
chr1	73794978	73795516
chr1	80174117	80175165
chr1	80175986	80176707
chr1	80177529	80182492
chr1	80183931	80184734
chr1	80185971	80187804
chr1	80187823	80190323
chr1	80195212	80195753
chr1	80196316	80197179
chr1	81119607	81119865
chr1	81120639	81120751
chr1	81120943	81121722
chr1	81135736	81136266
chr1	81136588	81137411
chr1	81166410	81168767
chr1	81179754	81180476
chr1	81182086	81182964
chr1	81209042	81209830
chr1	81216731	81217825
chr1	83416521	83416901
chr1	83418246	83419579
chr1	83422137	83422630
chr1	83422905	83423042
chr1	100791178	100792074
chr1	111846135	111846634
chr1	111849575	111851397
chr1	111851527	111852377
chr1	111856216	111858554
chr1	111863435	111863953
chr1	111868667	111869667
chr1	147593723	147594980
chr1	147595641	147595690
chr1	147596859	147597303
chr1	147598126	147598576
chr1	147600113	147600500
chr2	5041339	5041909
chr2	5043577	5044113
chr2	5044301	5047322
chr2	5047496	5047904
chr2	6616719	6619308
chr2	6621555	6625323
chr2	71098371	71099130
chr2	71100104	71102206
chr2	94920230	94920964
chr2	94922333	94923205
chr2	98677263	98678199
chr2	98746705	98747802
chr2	98757355	98758138
chr2	98758282	98759016
chr2	98759682	98760594
chr2	98764148	98765372
chr2	98806250	98806819
chr2	103849270	103859915
chr2	103943637	103944364
chr2	103946570	103947390
chr2	103948182	103948869
chr2	103950365	103952051
chr2	103954183	103955679
chr2	103958931	103959580
chr2	126893393	126894147
chr3	8290005	8290523
chr3	8290608	8290731
chr3	8291125	8291375
chr3	10246706	10250249
chr3	12562805	12563831
chr3	12563836	12564240
chr3	23630546	23632887
chr3	23635083	23635614
chr3	23635927	23636574
chr3	23642672	23643821
chr3	23645316	23646087
chr3	23646156	23648437
chr3	23867213	23872577
chr3	23876016	23876865
chr3	23878468	23878697
chr3	23882757	23886485
chr3	26201746	26202726
chr3	26205988	26207170
chr3	26211211	26211806
chr3	26214148	26214702
chr3	26219048	26225076
chr3	32183995	32184166
chr3	89867174	89868103
chr3	89868951	89870105
chr3	89871006	89872008
chr3	89878920	89879903
chr3	95382414	95383357
chr3	95385766	95387353
chr3	95388454	95389100
chr3	95389133	95390996
chr3	95393753	95394599
chr3	95472005	95472578
chr3	99827304	99828285
chr3	99920870	99922120
chr3	99923470	99924049
chr3	99924524	99924892
chr3	99926102	99929332
chr3	113907334	113907719
chr3	113908571	113909725
chr3	114301113	114304465
chr3	114305205	114305690
chr3	114306675	114309373
chr3	120634085	120634662
chr3	120634827	120634999
chr3	120635784	120636684
chr3	120639721	120639892
chr3	120641283	120641824
chr3	120642158	120642575
chr4	12468478	12469900
chr4	12474990	12476866
chr4	12477329	12477779
chr4	12477871	12478576
chr4	12478650	12479742
chr4	52201405	52202440
chr4	52205081	52206983
chr4	52209539	52210056
chr4	52212232	52212983
chr4	52217037	52218313
chr4	52218518	52219805
chr4	65997371	65997760
chr4	76725201	76726195
chr4	76728278	76729736
chr4	76730117	76731271
chr4	79976384	79977198
chr4	79977199	79978857
chr4	79979997	79981494
chr4	79981681	79986531
chr4	79986919	79988335
chr4	79990540	79991427
chr4	102964613	102964863
chr4	102977939	102978799
chr5	56343953	56344326
chr5	56350419	56351206
chr5	56863955	56864673
chr5	56865807	56866825
chr5	57016842	57017196
chr5	57020774	57020962
chr5	57316495	57316724
chr5	57415619	57416419
chr5	57417734	57418079
chr5	57419036	57419680
chr5	57900451	57900713
chr5	57919443	57920037
chr5	60641984	60642684
chr5	66591674	66592606
chr5	66595346	66596203
chr5	66598053	66599046
chr5	66601936	66602616
chr5	66602631	66604437
chr5	66604500	66606422
chr5	66606729	66608339
chr5	75896321	75896872
chr5	75897071	75897681
chr5	75899187	75899854
chr5	75900530	75901124
chr5	75904254	75904796
chr5	75906856	75908286
chr5	75908325	75909695
chr5	75911670	75913579
chr5	89017353	89019757
chr5	89020069	89020911
chr5	89393874	89395117
chr5	89397175	89398165
chr5	103635919	103636239
chr5	103639576	103639714
chr6	12956701	12957531
chr6	12958835	12959550
chr6	12962812	12963895
chr6	12964809	12965165
chr6	12965230	12966685
chr6	12966944	12967527
chr6	12969741	12970514
chr6	12971935	12973615
chr6	90217376	90223990
chr6	90296217	90296959
chr6	103984976	103986427
chr6	103986805	103987514
chr6	103991134	103991433
chr6	103995921	103996911
chr7	17033647	17033838
chr7	20811497	20812062
chr7	21098568	21098846
chr7	21099517	21100319
chr7	21100827	21101124
chr7	21108250	21108676
chr7	22629772	22631102
chr7	22633520	22633949
chr7	40258745	40259245
chr7	40260917	40261066
chr7	40262944	40264483
chr7	40265977	40266343
chr7	40266400	40266771
chr7	45031747	45032626
chr7	45754035	45754427
chr7	45757645	45758157
chr7	45760646	45761639
chr7	46071889	46072733
chr7	46074355	46075172
chr8	60391128	60391248
chr8	60391769	60392477
chr8	60393443	60394611
chr8	60398043	60399325
chr8	69936390	69936934
chr8	69937376	69938074
chr8	69938458	69939006
chr8	69942233	69943188
chr8	69943968	69944747
chr8	69945399	69950407
chr8	69950750	69951679
chr8	69952317	69953085
chr8	80691371	80692617
chr8	80696261	80697287
chr8	80697418	80699920
chr8	85522400	85523312
chr8	85524259	85525232
chr8	85528337	85530628
chr8	85534937	85536513
chr8	105018362	105019428
chr8	105022375	105023340
chr8	105024812	105025592
chr8	105027196	105027713
chr8	105029962	105030559
chr8	112335132	112336353
chr8	112337616	112338537
chr9	61853287	61854164
chr9	61859132	61859927
chr9	61866398	61867380
chr9	61871244	61871833
chr9	74002336	74003048
chr9	97750441	97750789
chr9	97751217	97752053
chr9	97752326	97753401
chr9	97753982	97754433
chr9	97755661	97755792
chr9	97757856	97758079
chr9	98055828	98056721
chr9	98067441	98070445
chr10	10123676	10125277
chr10	10127025	10127834
chr10	10127867	10128531
chr10	10140884	10141812
chr10	10473314	10475427
chr10	10476953	10479592
chr10	10481250	10481685
chr10	10484526	10488019
chr10	10492320	10493330
chr10	14325358	14325675
chr10	51910435	51911575
chr10	51914467	51915140
chr10	51921009	51921921
chr10	51927064	51928852
chr10	51929536	51930733
chr10	52187204	52189233
chr10	52200884	52201809
chr10	85767988	85768679
chr10	85775422	85776884
chr10	86874959	86875407
chr10	86879529	86880705
chr10	86881631	86883883
chr11	25193197	25193448
chr11	25194656	25195650
chr11	25198007	25198679
chr11	25200284	25201416
chr11	25201496	25203036
chr11	47775413	47777360
chr11	47782384	47783094
chr11	47786456	47787673
chr11	47793265	47794092
chr11	77942237	77943459
chr11	77946977	77948263
chr11	77952139	77953379
chr11	77954341	77954836
chr11	77957748	77958768
chr11	77959124	77959689
chr11	98787478	98788671
chr11	98790221	98791590
chr11	100781225	100781695
chr11	100782819	100783565
chr11	100787698	100789220
chr11	100789567	100795210
chr11	100796811	100798044
chr11	100800043	100801180
chr11	105700144	105700244
chr12	90516259	90516795
chr12	90516865	90517569
chr12	90530710	90531041
chr12	90537983	90538431
chr12	90539098	90539379
chr13	33447791	33448849
chr13	33456662	33457082
chr13	43771487	43771639
chr13	43774246	43775976
chr13	43892309	43892649
chr13	51937107	51937991
chr13	51939444	51940239
chr13	51944548	51945278
chr13	51949718	51950298
chr13	59150418	59151326
chr13	59151417	59152369
chr13	59153504	59154258
chr13	59155097	59160409
chr13	59161433	59162581
chr13	67869209	67869702
chr13	67869847	67873475
chr13	67873972	67875435
chr13	67878215	67879109
chr13	67879224	67880112
chr13	67880845	67881462
chr13	67888621	67889553
chr13	75455927	75456944
chr13	75457916	75459183
chr13	75459937	75460736
chr13	75460773	75461998
chr13	75462339	75463776
chr13	75463780	75464212
chr13	75465708	75466518
chr13	75468593	75468801
chr13	75470881	75471003
chr13	75472679	75473089
chr14	17729415	17731774
chr14	17733483	17734216
chr14	17737833	17738848
chr14	17743044	17744849
chr14	22713038	22713450
chr14	22718274	22718428
chr14	22719036	22720100
chr14	22723619	22724610
chr14	26358692	26359636
chr14	26362058	26362614
chr14	27972569	27973559
chr14	27975839	27977675
chr14	27978965	27980164
chr14	27980866	27984584
chr14	27986106	27986897
chr14	27989332	27990092
chr14	28856128	28856820
chr14	28864732	28865026
chr14	28879935	28882193
chr14	28884366	28885660
chr14	28886726	28887462
chr14	28888091	28889310
chr14	28893835	28895019
chr14	28897678	28898326
chr14	44184388	44185135
chr14	44186080	44187618
chr14	44187628	44189172
chr14	44190051	44190665
chr14	47302416	47303157
chr14	47303964	47304247
chr14	47305107	47305857
chr14	47307266	47308913
chr14	47309061	47310368
chr14	47317690	47318405
chr14	62317241	62318879
chr14	62323035	62324000
chr14	62329869	62331200
chr14	62332293	62333106
chr14	62333558	62334224
chr15	6389886	6390191
chr15	6391908	6392815
chr15	15441364	15442570
chr15	15445888	15446898
chr15	15448652	15450814
chr15	15452025	15453475
chr15	27871139	27871870
chr15	27873800	27875884
chr15	27909260	27910069
chr15	27910625	27911891
chr15	27912295	27912891
chr15	27913300	27914141
chr15	27914205	27915148
chr15	47074333	47074516
chr15	47219137	47219996
chr15	47221583	47222139
chr15	47222276	47223294
chr15	47225281	47226110
chr15	47226803	47226974
chr15	47228863	47229513
chr15	47230703	47231400
chr15	47234967	47235047
chr15	56954941	56956214
chr15	56958925	56959886
chr15	56960566	56963092
chr15	56963850	56965080
chr15	56966317	56967519
chr15	77523849	77524218
chr15	77529588	77530569
chr15	77531156	77531770
chr15	77532864	77533452
chr15	77534672	77535002
chr15	77536269	77536930
chr15	82131378	82131944
chr15	82136036	82138104
chr15	82139788	82140384
chr15	82154299	82154666
chr15	82156218	82157036
chr15	82159527	82160160
chr15	82163648	82164529
chr15	83469104	83470060
chr15	84399283	84401107
chr15	84413803	84417296
chr16	1791152	1792210
chr16	1794025	1794692
chr16	1802663	1803643
chr16	4766246	4766632
chr16	4775398	4775868
chr16	38038667	38039295
chr16	38043841	38044875
chr16	38046188	38047431
chr16	38047811	38050003
chr16	39505345	39506552
chr16	39665863	39667168
chr16	43449366	43459117
chr16	43459322	43459508
chr16	43462875	43463115
chr16	43464630	43465438
chr16	53199004	53199432
chr16	53200594	53201277
chr16	53204264	53205330
chr16	53205828	53205966
chr16	56733145	56734170
chr16	56734211	56735211
chr16	56742119	56743089
chr16	68856976	68859759
chr16	68861750	68862366
chr16	68863963	68865012
chr16	68869052	68870084
chr16	68871926	68872578
chr16	68876379	68876987
chr16	77847555	77848159
chr17	2813347	2814266
chr17	2817415	2819028
chr17	2820861	2823063
chr17	2842247	2842995
chr17	2843049	2844890
chr17	2882357	2883512
chr17	2884451	2885155
chr17	17659972	17660757
chr17	17664574	17666020
chr17	17666480	17668219
chr17	17743915	17745007
chr17	17749425	17750893
chr17	17756960	17758563
chr17	17759553	17761337
chr17	17762977	17764197
chr17	17764500	17765067
chr17	17765079	17766072
chr17	17767394	17768173
chr17	44388332	44389104
chr17	44389747	44390645
chr17	44394204	44394910
chr17	44400195	44400620
chr17	54359683	54360669
chr17	54364033	54364725
chr17	55690124	55690728
chr17	55702056	55702531
chr17	55702885	55707892
chr17	55708859	55709195
chr17	55713423	55713965
chr17	57056116	57057717
chr17	57058432	57059193
chr17	57061302	57062647
chr17	57063615	57065815
chr17	57065878	57069953
chr17	57071209	57071445
chr17	57072041	57073642
chr17	57075732	57076825
chr17	63307820	63308246
chr17	73522196	73522848
chr17	73527313	73527500
chr17	74318740	74319284
chr17	74326553	74326851
chr17	74984864	74985316
chr17	74987260	74987860
chr18	2963667	2972600
chr18	18353123	18354135
chr18	18355800	18356847
chr18	18357833	18358675
chr18	18361248	18363439
chr18	18363808	18365262
chr18	18365549	18368434
chr18	18368467	18371760
chr18	18371894	18373149
chr18	22243366	22262998
chr18	22263066	22263608
chr18	22692162	22692606
chr18	22694389	22698908
chr18	22703811	22704425
chr18	24078123	24078952
chr18	24803776	24813965
chr18	24816820	24817891
chr18	24825903	24827756
chr18	24830472	24831020
chr18	37107484	37108060
chr18	37109963	37110641
chr18	37113011	37113778
chr18	37115584	37115815
chr18	37115889	37116914
chr18	39605691	39607081
chr18	39609326	39611399
chr18	39614752	39615803
chr18	39616442	39617618
chr18	39618646	39619347
chr18	39620358	39620631
chr18	39622812	39623553
chr18	46173970	46175114
chr18	46175127	46177139
chr18	46711971	46712231
chr18	51187676	51188665
chr18	51192714	51193525
chr18	51201087	51202147
chr18	55747197	55747914
chr18	55748252	55748665
chr18	55751080	55753698
chr18	55753739	55754289
chr18	57099133	57100041
chr18	57100073	57101157
chr18	57101829	57103070
chr18	62677011	62677974
chr18	62679754	62680605
chr18	65827607	65827683
chr18	65925533	65925856
chr18	65927746	65928068
chr19	14780831	14782771
chr19	14783597	14784796
chr19	14785739	14786185
chr19	20414533	20414840
chr19	20416516	20419427
chr19	23403148	23404249
chr19	23405268	23405533
chr19	23407321	23407576
chr19	27216936	27217304
chr19	27495580	27496290
chr19	27499601	27500645
chr19	27501521	27501957
chr19	27531543	27532208
chr19	27532499	27533640
chr19	27537278	27537504
chr19	27785160	27785251
chr19	40901759	40903006
chr19	40903483	40904396
chr19	40904460	40904763
chr19	40905197	40906636
chr19	40906713	40907372
chr19	41318365	41318826
chr19	41318872	41319697
chr19	41320616	41321337
chr19	41321618	41322355
chr19	41325845	41326701
chr19	41327269	41328069
chr19	41329485	41331761
chr19	41331771	41332007
chr19	41332677	41334072
chr19	51674880	51675180
chr19	51680386	51682571
chr19	51683373	51684076
chr19	54185252	54185713
chr19	54188628	54189416
chr19	63241596	63242179
chr19	63243023	63244949
chr19	63246457	63247020
chr20	25587563	25588680
chr20	25591822	25593788
chr20	25593873	25596111
chr20	25597144	25598450
chr20	25602542	25604834
chr20	33286170	33287142
chr20	33296737	33296923
chr20	33319497	33321051
chr20	33326049	33328980
chr20	35078908	35079812
chr20	35080756	35081968
chr20	35091816	35092221
chr20	35092298	35094837
chr20	35095161	35096060
chr20	35097709	35098208
chr20	35100359	35103867
chr20	39150914	39151796
chr20	39155702	39157029
chr20	39157117	39157381
chr20	39162946	39163945
chr20	39830344	39831273
chr21	34314954	34315183
chr21	34318403	34318999
chr21	34320284	34322325
chr21	59545228	59545799
chr21	59582863	59583794
chr21	59583852	59584588
chr21	59586343	59588931
chr21	59592117	59593338
chr21	59593850	59597466
chr21	59598327	59599313
chr21	59599343	59599705
chr21	59662566	59663323
chr21	59664140	59664881
chr21	59777254	59778189
chr21	59778191	59779042
chr21	59782117	59783207
chr21	59786117	59788922
chr21	59792927	59793440
chr21	59793711	59793984
chr21	66874845	66875427
chr21	66875739	66876601
chr21	66876781	66877660
chr21	66878721	66879915
chr21	66883381	66884903
chr21	70259923	70260198
chr21	70271365	70272296
chr21	70274810	70275316
chr22	15577432	15577914
chr22	15579302	15579793
chr22	48639777	48641482
chr22	48643549	48644144
chr22	48644693	48645231
chr22	48647742	48648655
chr22	48649278	48649792
chr22	48656611	48657172
chr22	48660873	48661446
chr22	48662408	48663308
chr22	48668030	48668469
chr22	48668889	48669126
chr22	51080833	51081696
chr22	51085582	51086221
chr22	61126630	61126932
chr22	61128559	61128949
chr22	61129632	61129776
chr23	1648855	1649953
chr23	16861310	16862135
chr23	16862947	16863810
chr23	16864258	16865903
chr23	16866307	16866942
chr23	16869190	16869522
chr23	27240438	27240940
chr23	27241625	27242151
chr23	27243331	27244342
chr23	27246916	27247398
chr23	27459411	27459801
chr23	31716104	31717477
chr23	31719583	31721482
chr23	31721972	31723069
chr23	31723236	31726432
chr23	31726922	31727728
chr23	31876102	31877026
chr23	31882340	31883406
chr24	25857216	25858174
chr24	25863116	25863455
chr24	25863524	25864397
chr24	25868535	25870009
chr24	25870675	25872115
chr25	1369458	1371096
chr25	7816243	7816861
chr25	7817147	7818268
chr25	7818885	7820194
chr25	7820408	7822037
chr25	7824497	7825169
chr25	7935133	7936473
chr25	7937851	7938744
chr25	9683438	9684107
chr25	9687570	9688571
chr25	9691417	9692145
chr25	13909530	13910237
chr25	18602511	18603774
chr25	23068274	23068863
chr25	23068921	23069351
chr25	23070964	23071373
chr25	23071663	23072353
chr25	23072383	23072724
chr25	23073462	23074475
chr25	23076818	23077190
chr25	36469954	36471290
chr25	36472071	36472452
chr25	36982191	36982577
chr25	36982856	36982942
chr25	36985312	36985425
chr25	36986033	36986433
chr25	37157651	37166195
chr25	37171803	37172578
chr25	37174104	37175004
chr26	6340472	6340972
chr26	6343899	6344794
chr26	15924338	15925249
chr26	15931614	15932026
chr26	34293857	34294243
chr26	34297812	34300594
chr26	34301633	34302697
chr26	34303708	34304770
chr26	34304839	34305476
chr26	34305541	34306552
chr26	34307947	34309098
chr26	34311793	34312515
chr26	34314440	34315384
chr27	15346525	15347261
chr27	15347890	15349170
chr27	18425398	18426868
chr27	18428407	18434332
chr27	18436274	18436953
chr27	18437410	18442135
chr28	24901064	24901842
chr28	24908773	24909483
chr28	29062192	29063093
chr28	29068925	29069734
chr28	29070195	29074150
chr28	29074211	29074818
chr28	29075058	29076132
chr28	29076169	29077073
chr28	29125193	29125969
chr28	35852839	35853352
chr28	35854099	35855544
chr28	35877980	35878946
chr28	35879907	35880575
chr28	35880815	35881157
chr28	35881772	35882056
chr28	35883441	35883492
chr28	35888570	35889428
chr28	35889963	35890613
chr28	42610826	42611587
chr28	42613383	42615426
chr28	42617241	42618140
chr28	42618854	42619990
chr28	46025699	46027527
chr29	26734784	26735359
chr29	49349199	49349558
chr29	50901144	50901443
