# Supplementary material for: Systems Biology Reveals NR2F6 and TGFB1 as Key Regulators of Feed Efficiency in Beef Cattle
Source: Front Genet. 2019 Mar 22;10:230. doi: 10.3389/fgene.2019.00230 (PMC6439317; doi:10.3389/fgene.2019.00230)
Supplement: Supplementary file 7 [file Table_7.XLSX]

## Sheet: Supplementary Table 7
Supplementary Table 7. MYOD predicted transcription factors binding sites in hg19.
Chromosome	Start position	End position	Region ID
chr7	182645	184175	chr7-reg197
chr7	187170	187670	chr7-reg203
chr7	187670	188010	chr7-reg204
chr7	191185	193199	chr7-reg211
chr7	193804	195470	chr7-reg212
chr7	195732	196855	chr7-reg214
chr7	198470	199320	chr7-reg218
chr7	199320	199880	chr7-reg219
chr7	200208	200708	chr7-reg221
chr16	1358460	1362347	chr16-reg1742
chr16	1364377	1365064	chr16-reg1747
chr16	1366058	1367058	chr16-reg1750
chr11	1859270	1860926	chr11-reg2103
chr11	1937272	1938710	chr11-reg2182
chr11	1939135	1939910	chr11-reg2185
chr11	1939910	1941646	chr11-reg2187
chr11	1941685	1943315	chr11-reg2189
chr11	1944291	1944481	chr11-reg2192
chr8	1982505	1983468	chr8-reg2026
chr8	1992218	1993735	chr8-reg2038
chr16	1996093	1996625	chr16-reg2590
chr8	1997827	1998827	chr8-reg2046
chr8	2000558	2001408	chr8-reg2052
chr8	2002195	2003030	chr8-reg2054
chr19	2474750	2476356	chr19-reg2948
chr19	2477599	2480075	chr19-reg2952
chr6	2743175	2743988	chr6-reg2584
chr6	2744179	2745179	chr6-reg2586
chr6	2746468	2747468	chr6-reg2589
chr6	2748135	2749135	chr6-reg2591
chr6	2750510	2751655	chr6-reg2595
chr6	2754238	2755238	chr6-reg2601
chr16	3162061	3163431	chr16-reg4056
chr16	3163798	3164628	chr16-reg4058
chr16	4282603	4283450	chr16-reg5319
chr16	4283450	4284150	chr16-reg5320
chr16	4287018	4287810	chr16-reg5327
chr16	4288228	4288788	chr16-reg5329
chr16	4290268	4291256	chr16-reg5333
chr16	4292068	4292825	chr16-reg5336
chr16	4294840	4295385	chr16-reg5340
chr16	4297275	4298118	chr16-reg5344
chr16	4299215	4300215	chr16-reg5346
chr19	5621407	5622540	chr19-reg6804
chr3	8767710	8768710	chr3-reg4779
chr3	8774970	8775562	chr3-reg4789
chr3	8778570	8779060	chr3-reg4795
chr3	8783588	8784018	chr3-reg4805
chr16	8891805	8892951	chr16-reg8684
chr16	8892951	8893760	chr16-reg8685
chr17	9689610	9690610	chr17-reg10771
chr17	9694601	9695408	chr17-reg10777
chr17	10452440	10453518	chr17-reg11639
chr17	10459318	10459965	chr17-reg11641
chr17	10460478	10461405	chr17-reg11643
chr19	11548945	11549298	chr19-reg13088
chr19	11549298	11550138	chr19-reg13089
chr19	11607390	11608328	chr19-reg13161
chr19	14625046	14626046	chr19-reg15996
chr1	16340295	16341140	chr1-reg16762
chr1	16341140	16342074	chr1-reg16763
chr1	16342365	16343475	chr1-reg16765
chr1	16343881	16344259	chr1-reg16768
chr1	16344485	16346517	chr1-reg16770
chr1	16346517	16347170	chr1-reg16771
chr1	16347665	16349114	chr1-reg16773
chr1	16768440	16769318	chr1-reg17308
chr1	16769318	16770126	chr1-reg17309
chr1	16770227	16770758	chr1-reg17310
chr1	16770758	16771478	chr1-reg17311
chr1	16771478	16772198	chr1-reg17312
chr1	16774968	16775587	chr1-reg17318
chr1	16775728	16776558	chr1-reg17321
chr1	16776558	16777300	chr1-reg17322
chr11	17731298	17731667	chr11-reg15391
chr11	17733920	17734720	chr11-reg15395
chr11	17735110	17735838	chr11-reg15397
chr11	17735838	17736625	chr11-reg15398
chr11	17737220	17737920	chr11-reg15400
chr11	17737920	17738690	chr11-reg15401
chr11	17739360	17740070	chr11-reg15404
chr11	17741959	17742448	chr11-reg15407
chr11	17743055	17743720	chr11-reg15409
chr11	19213035	19213883	chr11-reg16558
chr11	19215175	19216175	chr11-reg16561
chr11	19217666	19218379	chr11-reg16563
chr11	19220978	19221878	chr11-reg16566
chr11	19221878	19222408	chr11-reg16567
chr11	19223030	19224090	chr11-reg16569
chr16	20430757	20431356	chr16-reg18350
chr14	20901040	20901780	chr14-reg441
chr14	20901780	20902610	chr14-reg442
chr14	20902880	20904302	chr14-reg444
chr14	20906670	20907390	chr14-reg449
chr14	20908000	20908660	chr14-reg451
chr14	20908660	20909597	chr14-reg452
chr16	21310870	21311870	chr16-reg19059
chrX	21774289	21775002	chrX-reg10210
chrX	21775002	21775582	chrX-reg10211
chrX	21775582	21776731	chrX-reg10212
chr12	22093000	22095595	chr12-reg17517
chr20	23614850	23615570	chr20-reg18553
chr20	23616004	23618256	chr20-reg18556
chr20	23620080	23621080	chr20-reg18561
chr20	23621150	23622150	chr20-reg18563
chr20	23622948	23623728	chr20-reg18566
chr20	23626828	23627758	chr20-reg18572
chr1	23882385	23885450	chr1-reg25606
chr1	23885917	23887395	chr1-reg25608
chr1	23888205	23889770	chr1-reg25610
chr1	23890015	23890738	chr1-reg25612
chr1	23894205	23895595	chr1-reg25620
chr1	24188740	24189623	chr1-reg25942
chr1	24193758	24194387	chr1-reg25951
chr1	24428248	24429225	chr1-reg26236
chr1	24429225	24430148	chr1-reg26237
chr1	24431635	24432409	chr1-reg26239
chr1	24435126	24435971	chr1-reg26247
chr1	24437345	24438665	chr1-reg26251
chr1	24439880	24440880	chr1-reg26254
chr1	24444728	24445548	chr1-reg26261
chr22	26131298	26132138	chr22-reg8935
chr22	26137618	26138619	chr22-reg8946
chr22	26140010	26140788	chr22-reg8949
chr22	26141385	26142395	chr22-reg8951
chr1	26386050	26386756	chr1-reg28536
chr1	26393246	26393826	chr1-reg28547
chr1	26398180	26398820	chr1-reg28555
chr1	26401948	26402948	chr1-reg28559
chr13	27838128	27838778	chr13-reg6443
chr13	27843285	27845081	chr13-reg6452
chr13	27847631	27848485	chr13-reg6459
chr10	28031516	28032156	chr10-reg21181
chr10	28032344	28036526	chr10-reg21182
chr16	28886500	28887775	chr16-reg25130
chr16	28888245	28889992	chr16-reg25132
chr16	28890904	28892235	chr16-reg25135
chr16	28894010	28895010	chr16-reg25138
chr22	29698780	29699930	chr22-reg12515
chr22	29700098	29700930	chr22-reg12517
chr22	29705078	29706050	chr22-reg12523
chr16	30387233	30387465	chr16-reg26482
chr20	30397978	30398718	chr20-reg21342
chr20	30399458	30399963	chr20-reg21345
chr20	30399963	30400817	chr20-reg21346
chr20	30403014	30404014	chr20-reg21350
chr20	30405350	30406180	chr20-reg21354
chr20	30406636	30407383	chr20-reg21356
chr20	30410830	30411279	chr20-reg21362
chr20	30411385	30412061	chr20-reg21363
chr20	30412668	30413340	chr20-reg21365
chr16	31224840	31226059	chr16-reg27479
chr16	31226449	31228079	chr16-reg27480
chr16	31235050	31235501	chr16-reg27494
chr16	31439646	31440551	chr16-reg27737
chr1	32531955	32532500	chr1-reg35141
chr1	32537731	32538648	chr1-reg35149
chr1	32542919	32543525	chr1-reg35158
chr1	32547348	32548338	chr1-reg35160
chr6	33174431	33176599	chr6-reg28958
chr9	33392328	33393110	chr9-reg18223
chr9	33395193	33395470	chr9-reg18228
chr9	33395470	33396118	chr9-reg18229
chr9	33404380	33405320	chr9-reg18238
chr17	33471130	33472130	chr17-reg28726
chr17	33474045	33475282	chr17-reg28730
chr17	33481760	33482314	chr17-reg28745
chr15	35081215	35082115	chr15-reg8215
chr15	35083496	35083838	chr15-reg8218
chr15	35087427	35089495	chr15-reg8227
chr15	35091378	35092378	chr15-reg8230
chr15	35093178	35094035	chr15-reg8232
chr15	35094198	35095085	chr15-reg8234
chr15	35096095	35096985	chr15-reg8237
chr9	35683255	35683950	chr9-reg20370
chr9	35686338	35687240	chr9-reg20379
chr9	35687867	35688370	chr9-reg20381
chr9	35688370	35689142	chr9-reg20382
chr9	35689814	35691615	chr9-reg20384
chr9	35691615	35692588	chr9-reg20385
chr9	35695760	35696660	chr9-reg20389
chr9	35696821	35697787	chr9-reg20392
chr19	35730911	35731911	chr19-reg30041
chr19	35738465	35739781	chr19-reg30045
chr19	35740761	35741217	chr19-reg30047
chr19	35741658	35742318	chr19-reg30049
chr19	35748069	35749069	chr19-reg30054
chr22	36003490	36004130	chr22-reg18299
chr22	36012588	36013209	chr22-reg18311
chr22	36013304	36014180	chr22-reg18312
chr22	36016600	36017418	chr22-reg18316
chr22	36018128	36019128	chr22-reg18319
chr19	38924514	38925993	chr19-reg32693
chr19	38933093	38933931	chr19-reg32699
chr3	39224150	39225150	chr3-reg27867
chr3	39225150	39225404	chr3-reg27868
chr3	39231655	39232625	chr3-reg27871
chr3	39232625	39235415	chr3-reg27873
chr17	40929523	40930368	chr17-reg36326
chr22	42457071	42457758	chr22-reg25688
chr22	42458168	42458830	chr22-reg25690
chr15	42644337	42645125	chr15-reg14632
chr15	42647498	42648188	chr15-reg14636
chr15	42648548	42649548	chr15-reg14638
chr15	42649750	42650750	chr15-reg14640
chr15	42657470	42658148	chr15-reg14650
chr15	42658148	42658835	chr15-reg14651
chr15	42659965	42660945	chr15-reg14655
chr15	42661485	42662268	chr15-reg14657
chr15	42694333	42694991	chr15-reg14698
chr15	42696475	42697476	chr15-reg14702
chr15	42701590	42701984	chr15-reg14710
chr20	42805463	42806463	chr20-reg33813
chr20	42809175	42809988	chr20-reg33816
chr20	42809988	42810625	chr20-reg33817
chr20	42824588	42825588	chr20-reg33832
chr15	44037841	44038737	chr15-reg15780
chr15	44044655	44045655	chr15-reg15790
chr7	44105128	44106630	chr7-reg33750
chr7	44107168	44107708	chr7-reg33752
chr7	44110735	44111370	chr7-reg33758
chr20	44450720	44451986	chr20-reg35557
chr20	44454860	44455884	chr20-reg35565
chr20	44455887	44456671	chr20-reg35566
chr20	44456995	44457995	chr20-reg35568
chr20	44460918	44461718	chr20-reg35572
chr4	44653641	44654458	chr4-reg30254
chr21	45193531	45194082	chr21-reg21339
chr21	45197530	45198230	chr21-reg21345
chr6	45335469	45336469	chr6-reg42015
chr6	45338885	45339625	chr6-reg42019
chr6	45339625	45340365	chr6-reg42020
chr6	45344653	45346630	chr6-reg42025
chr19	45825145	45828754	chr19-reg39658
chr3	46903656	46904334	chr3-reg34399
chr3	46904334	46904751	chr3-reg34400
chr3	46904880	46905677	chr3-reg34401
chr3	46905908	46906908	chr3-reg34403
chr3	46907513	46908340	chr3-reg34405
chr18	47814344	47815344	chr18-reg31132
chr19	49404188	49404846	chr19-reg43606
chr19	49653395	49654552	chr19-reg43927
chr19	50168095	50169080	chr19-reg44555
chr10	50504208	50504820	chr10-reg34431
chr10	50504820	50505648	chr10-reg34432
chr10	50505886	50508475	chr10-reg34434
chr10	50508475	50509225	chr10-reg34435
chr10	50511230	50512230	chr10-reg34439
chr19	50934480	50936210	chr19-reg45485
chr19	50938507	50939032	chr19-reg45490
chr19	51228724	51229332	chr19-reg45806
chr7	51375625	51376368	chr7-reg39770
chr7	51376668	51377245	chr7-reg39772
chr7	51377245	51377908	chr7-reg39773
chr7	51378648	51379505	chr7-reg39775
chr7	51381430	51382330	chr7-reg39780
chr7	51382838	51384289	chr7-reg39782
chr7	51391862	51392728	chr7-reg39794
chr3	52484448	52485290	chr3-reg40166
chr3	52486529	52488007	chr3-reg40171
chr1	52519839	52520671	chr1-reg53881
chr1	52520768	52523835	chr1-reg53882
chr10	52750182	52751138	chr10-reg35834
chr10	52751404	52754055	chr10-reg35835
chr10	52835520	52836520	chr10-reg35895
chr10	52836975	52837975	chr10-reg35897
chr10	52839908	52840888	chr10-reg35901
chr10	52843082	52844082	chr10-reg35903
chr19	54492718	54493718	chr19-reg48536
chr19	54494475	54496131	chr19-reg48538
chr19	54498008	54498460	chr19-reg48541
chr19	54500548	54501492	chr19-reg48544
chr19	55690409	55692221	chr19-reg49938
chr19	56047845	56048936	chr19-reg50373
chr19	56050840	56051590	chr19-reg50377
chr19	56051626	56052212	chr19-reg50379
chr19	56056315	56056801	chr19-reg50387
chr19	56056909	56057892	chr19-reg50389
chr8	56677635	56678598	chr8-reg37124
chr8	56680118	56681118	chr8-reg37126
chr8	56684585	56686177	chr8-reg37128
chr12	57117128	57117537	chr12-reg40283
chr12	57118305	57120015	chr12-reg40285
chr11	57309364	57310115	chr11-reg35781
chr11	57311741	57312438	chr11-reg35785
chr11	57314428	57315190	chr11-reg35791
chr11	57315190	57316058	chr11-reg35792
chr11	57415505	57418029	chr11-reg35901
chr11	57424714	57425915	chr11-reg35910
chr11	57433987	57434987	chr11-reg35916
chr11	57436020	57437020	chr11-reg35919
chr11	57439432	57440432	chr11-reg35924
chr11	57442388	57443184	chr11-reg35928
chr11	57519350	57519890	chr11-reg35998
chr11	57519960	57520960	chr11-reg36000
chr11	57523150	57524150	chr11-reg36002
chr11	57528732	57531815	chr11-reg36005
chr11	57532388	57533108	chr11-reg36007
chr11	57533810	57534810	chr11-reg36009
chr11	57537795	57538795	chr11-reg36011
chr12	57644462	57645470	chr12-reg40894
chr12	57647089	57648089	chr12-reg40898
chr8	59455165	59456068	chr8-reg38908
chr8	59456068	59457008	chr8-reg38909
chr8	59457958	59458958	chr8-reg38911
chr8	59465179	59467470	chr8-reg38916
chr8	59467470	59468458	chr8-reg38917
chr11	59516160	59517160	chr11-reg37107
chr11	59523108	59524255	chr11-reg37115
chr11	59524255	59525038	chr11-reg37116
chr11	59525438	59526438	chr11-reg37118
chr11	59527320	59528110	chr11-reg37121
chr11	59529165	59530165	chr11-reg37123
chr1	63152774	63153897	chr1-reg63169
chr1	63155945	63156548	chr1-reg63174
chr12	63322095	63323095	chr12-reg44146
chr12	63324365	63325365	chr12-reg44148
chr12	63326945	63328271	chr12-reg44152
chr15	64329670	64330670	chr15-reg30983
chr15	64331438	64332368	chr15-reg30986
chr15	64337675	64338526	chr15-reg30996
chr15	64342000	64342280	chr15-reg31005
chr15	64342280	64343240	chr15-reg31006
chr15	64343560	64344540	chr15-reg31008
chr17	65039465	65040776	chr17-reg58034
chr17	65042280	65042900	chr17-reg58037
chr17	65043390	65044318	chr17-reg58039
chr17	65047745	65048779	chr17-reg58047
chr17	65049660	65050111	chr17-reg58050
chr17	65050186	65051090	chr17-reg58051
chr11	66315011	66315938	chr11-reg44636
chr11	66316300	66317130	chr11-reg44638
chr3	69162335	69163335	chr3-reg53149
chr3	69164588	69165588	chr3-reg53151
chr3	69165718	69166718	chr3-reg53153
chr3	69170270	69170894	chr3-reg53158
chr3	69171537	69172392	chr3-reg53160
chr3	69175148	69176148	chr3-reg53162
chr3	69179560	69180560	chr3-reg53166
chr3	69425485	69426228	chr3-reg53377
chr3	69426228	69427018	chr3-reg53378
chr3	69433238	69434094	chr3-reg53385
chr3	69434094	69434820	chr3-reg53386
chr3	69439035	69439708	chr3-reg53395
chr3	69441628	69442628	chr3-reg53399
chrX	69654240	69656755	chrX-reg28893
chrX	69656755	69657568	chrX-reg28894
chrX	69663485	69665051	chrX-reg28901
chrX	69665408	69667575	chrX-reg28902
chrX	69667575	69668150	chrX-reg28903
chrX	69668150	69668762	chrX-reg28904
chrX	69671081	69671716	chrX-reg28910
chrX	69672605	69673486	chrX-reg28913
chrX	69674555	69676430	chrX-reg28917
chr16	69790246	69791163	chr16-reg47502
chr16	69791163	69791955	chr16-reg47503
chr16	69795772	69797346	chr16-reg47505
chr16	69802360	69803360	chr16-reg47512
chr16	69804480	69805198	chr16-reg47514
chr16	69955788	69956788	chr16-reg47641
chr16	69957980	69959332	chr16-reg47645
chr16	69959801	69960610	chr16-reg47647
chr16	69960740	69961740	chr16-reg47649
chr16	69962560	69963128	chr16-reg47651
chr16	69965130	69965411	chr16-reg47657
chr16	69966218	69967218	chr16-reg47661
chr16	69967240	69967872	chr16-reg47663
chrX	70520831	70521656	chrX-reg29342
chrX	70521720	70521986	chrX-reg29343
chrX	71787928	71788565	chrX-reg30173
chrX	71792611	71793851	chrX-reg30180
chr11	73684868	73685868	chr11-reg52916
chr11	73686166	73686535	chr11-reg52918
chr11	73687188	73687685	chr11-reg52920
chr11	73690891	73692575	chr11-reg52927
chr11	73692660	73695140	chr11-reg52929
chr11	73702170	73702858	chr11-reg52938
chr11	73715831	73716774	chr11-reg52958
chr11	73718630	73719457	chr11-reg52964
chr11	73721193	73722159	chr11-reg52967
chr11	73723946	73724858	chr11-reg52971
chr11	73724870	73725603	chr11-reg52973
chr11	73727142	73727907	chr11-reg52977
chr11	73729266	73730220	chr11-reg52980
chr14	73921709	73922428	chr14-reg34738
chr14	73923645	73926155	chr14-reg34741
chr5	73932310	73932909	chr5-reg43296
chr14	73932360	73933202	chr14-reg34754
chr5	73933240	73934395	chr5-reg43298
chr14	73933640	73935126	chr14-reg34756
chr5	73936663	73937663	chr5-reg43304
chr5	73938655	73939727	chr5-reg43307
chr2	74118260	74118998	chr2-reg57412
chr2	74119462	74120592	chr2-reg57414
chr2	74120880	74121880	chr2-reg57416
chr2	74123532	74124740	chr2-reg57418
chr2	74126428	74127068	chr2-reg57421
chr2	74127068	74127760	chr2-reg57422
chr15	74210808	74211718	chr15-reg41013
chr15	74214611	74215611	chr15-reg41020
chr15	74215760	74217535	chr15-reg41022
chr15	74221118	74222060	chr15-reg41027
chr15	74222725	74223730	chr15-reg41029
chr15	74225088	74225778	chr15-reg41032
chr15	74226270	74227060	chr15-reg41034
chr15	74227060	74227570	chr15-reg41035
chr15	74228325	74229366	chr15-reg41037
chr14	74352748	74354393	chr14-reg35160
chr14	74354393	74355058	chr14-reg35161
chr17	74730206	74732242	chr17-reg67999
chr2	74765718	74766470	chr2-reg58210
chr2	74766470	74767235	chr2-reg58211
chr10	75404608	75405608	chr10-reg49482
chr10	75408637	75409431	chr10-reg49485
chr10	75410765	75411315	chr10-reg49489
chr10	75422155	75422934	chr10-reg49503
chr10	75424128	75425078	chr10-reg49506
chr14	75892145	75896055	chr14-reg36789
chr14	75896185	75897644	chr14-reg36791
chr14	75897805	75899029	chr14-reg36793
chr14	75900898	75901288	chr14-reg36797
chr14	75903700	75904600	chr14-reg36802
chr14	75904881	75905881	chr14-reg36805
chr14	75906449	75907431	chr14-reg36807
chr14	75908345	75909210	chr14-reg36810
chr17	76114668	76115051	chr17-reg69663
chr17	76117792	76118685	chr17-reg69669
chr17	76351695	76353630	chr17-reg69969
chr17	76355176	76356920	chr17-reg69972
chr17	76358728	76359438	chr17-reg69977
chr17	76360528	76361528	chr17-reg69979
chr17	76361625	76362915	chr17-reg69981
chr17	76366795	76367795	chr17-reg69988
chr17	76377400	76378715	chr17-reg70004
chr17	76379916	76381112	chr17-reg70006
chr17	76381760	76383018	chr17-reg70008
chr10	76808178	76809058	chr10-reg50717
chr10	76809405	76810995	chr10-reg50719
chr10	76812140	76812910	chr10-reg50723
chr10	76818272	76819335	chr10-reg50729
chr17	76996360	76997080	chr17-reg70869
chr17	77001380	77002530	chr17-reg70877
chr17	77004636	77006507	chr17-reg70881
chr17	77008288	77009060	chr17-reg70884
chr17	77015850	77016698	chr17-reg70889
chr4	77222528	77223528	chr4-reg44183
chr4	77226118	77227922	chr4-reg44187
chr4	77228142	77229109	chr4-reg44188
chr4	77229388	77230296	chr4-reg44190
chr4	77231528	77232528	chr4-reg44193
chr5	78983620	78984620	chr5-reg47060
chr5	78986480	78987480	chr5-reg47065
chr5	78989398	78990310	chr5-reg47070
chr5	78991090	78992018	chr5-reg47072
chr5	78992760	78993548	chr5-reg47074
chr5	78995415	78996415	chr5-reg47077
chr12	81091745	81092624	chr12-reg55327
chr12	81092624	81093034	chr12-reg55328
chr12	81093825	81094825	chr12-reg55331
chr12	81094856	81095856	chr12-reg55333
chr12	81096568	81097568	chr12-reg55335
chr12	81099550	81100320	chr12-reg55339
chr12	81102017	81102302	chr12-reg55342
chr2	88366020	88366616	chr2-reg64996
chr2	88366616	88367383	chr2-reg64997
chr2	88368370	88369350	chr2-reg65000
chr2	88374110	88375100	chr2-reg65005
chr2	88376348	88377348	chr2-reg65008
chr10	88426177	88427026	chr10-reg59409
chr10	88427026	88427653	chr10-reg59410
chr10	88427653	88428448	chr10-reg59411
chr10	88428541	88429371	chr10-reg59412
chr10	88431135	88431750	chr10-reg59415
chr10	88431760	88432570	chr10-reg59417
chr10	88433220	88434295	chr10-reg59420
chr10	88434560	88435200	chr10-reg59422
chr16	89790117	89790952	chr16-reg67045
chr6	90053815	90054815	chr6-reg62860
chr6	90059320	90060736	chr6-reg62867
chr6	90060860	90062257	chr6-reg62869
chr6	90063718	90064358	chr6-reg62872
chr6	90066460	90067945	chr6-reg62877
chr10	92678448	92678621	chr10-reg62433
chr10	92680784	92681659	chr10-reg62438
chr10	92683881	92684684	chr10-reg62440
chr10	92684684	92685468	chr10-reg62441
chr10	92687066	92688066	chr10-reg62444
chr10	92688668	92689628	chr10-reg62446
chr10	92689810	92690700	chr10-reg62448
chr14	94415258	94415895	chr14-reg50407
chr14	94415895	94416305	chr14-reg50408
chr14	94418550	94419070	chr14-reg50413
chr14	94419070	94419697	chr14-reg50414
chr14	94420178	94420662	chr14-reg50416
chr14	94420829	94421362	chr14-reg50417
chr14	94421362	94422465	chr14-reg50418
chr14	94422518	94423111	chr14-reg50420
chr14	94423278	94424588	chr14-reg50421
chr14	94424885	94426790	chr14-reg50423
chr14	94430010	94430487	chr14-reg50429
chr14	94430885	94431287	chr14-reg50431
chr14	94431370	94432370	chr14-reg50433
chr14	94433478	94433948	chr14-reg50436
chr5	94891108	94891946	chr5-reg55687
chr5	94891946	94892638	chr5-reg55688
chr9	97348614	97349588	chr9-reg44014
chr9	97351890	97352290	chr9-reg44019
chr9	97356008	97356681	chr9-reg44026
chr9	97361040	97362000	chr9-reg44032
chr9	97362150	97363040	chr9-reg44034
chr9	97363860	97364680	chr9-reg44037
chr2	97502915	97503915	chr2-reg67902
chr2	97504414	97505285	chr2-reg67904
chr2	97506251	97506523	chr2-reg67909
chr2	97508248	97508688	chr2-reg67913
chr2	97509729	97510714	chr2-reg67916
chr1	100101955	100102955	chr1-reg86781
chr1	100104020	100104866	chr1-reg86783
chr1	100104866	100105608	chr1-reg86784
chr1	100109746	100110746	chr1-reg86788
chr1	100112370	100113370	chr1-reg86793
chr1	100115325	100116185	chr1-reg86797
chr1	100120665	100121665	chr1-reg86803
chr1	100643271	100644272	chr1-reg87213
chr1	100649908	100650908	chr1-reg87217
chr7	100808124	100811030	chr7-reg67532
chr7	100813355	100814650	chr7-reg67538
chr12	101986395	101987395	chr12-reg67979
chr12	101988047	101988848	chr12-reg67981
chr12	101992795	101993525	chr12-reg67987
chr12	101993525	101993854	chr12-reg67988
chr2	103377832	103378676	chr2-reg73332
chr2	103380194	103380787	chr2-reg73335
chr2	103387425	103388245	chr2-reg73338
chr8	107779248	107780248	chr8-reg68176
chr8	107782418	107783196	chr8-reg68178
chr8	107783680	107784548	chr8-reg68180
chr8	107784628	107785628	chr8-reg68182
chr1	110013320	110013980	chr1-reg91875
chr1	110015908	110016338	chr1-reg91878
chr1	110016338	110017058	chr1-reg91879
chr1	110017058	110018028	chr1-reg91880
chr7	113552908	113553822	chr7-reg76316
chr7	113555663	113556663	chr7-reg76318
chr7	113556975	113557886	chr7-reg76320
chr7	113559051	113559817	chr7-reg76322
chr7	113563246	113564246	chr7-reg76326
chr13	114106255	114106975	chr13-reg57377
chr13	114107752	114108701	chr13-reg57380
chr1	115233268	115234268	chr1-reg96879
chr1	115238191	115238966	chr1-reg96883
chr1	115245035	115245765	chr1-reg96890
chr10	115420838	115421838	chr10-reg80348
chr10	115423641	115424474	chr10-reg80354
chr10	115425370	115426258	chr10-reg80356
chr1	116301370	116302370	chr1-reg97807
chr1	116304028	116304880	chr1-reg97809
chr1	116309868	116310791	chr1-reg97818
chr1	116311162	116312187	chr1-reg97820
chr1	116314079	116314620	chr1-reg97824
chr1	116314730	116315392	chr1-reg97825
chr6	117590908	117591220	chr6-reg78494
chr6	117594086	117594855	chr6-reg78501
chr6	118867695	118868695	chr6-reg79188
chr6	118868940	118869941	chr6-reg79190
chr6	118873985	118874985	chr6-reg79195
chr11	118923541	118924118	chr11-reg83252
chr11	118926872	118928280	chr11-reg83261
chrX	119490779	119491779	chrX-reg44089
chrX	119492312	119494054	chrX-reg44091
chrX	119496086	119496763	chrX-reg44094
chrX	119497280	119498280	chrX-reg44096
chrX	119499390	119500229	chrX-reg44098
chrX	119501281	119502281	chrX-reg44101
chrX	119503171	119504171	chrX-reg44105
chr3	121311505	121312669	chr3-reg80506
chr3	122398535	122399730	chr3-reg81313
chr3	122399917	122401182	chr3-reg81314
chr3	122401865	122402395	chr3-reg81316
chr3	122405960	122406767	chr3-reg81320
chr7	123285311	123286311	chr7-reg81716
chr7	123290378	123290975	chr7-reg81723
chr7	123292165	123293165	chr7-reg81725
chr7	123295188	123296017	chr7-reg81727
chr7	123297905	123298658	chr7-reg81731
chr7	123299170	123299988	chr7-reg81733
chr7	123300778	123301618	chr7-reg81736
chr11	123985537	123987395	chr11-reg88346
chr11	123992545	123993545	chr11-reg88354
chr3	127633800	127634736	chr3-reg86887
chr3	127635298	127635898	chr3-reg86890
chr3	127639085	127640085	chr3-reg86892
chr3	127644917	127645917	chr3-reg86898
chr3	127646877	127647768	chr3-reg86900
chr11	129237302	129238302	chr11-reg92912
chr11	129238578	129239578	chr11-reg92914
chr11	129241516	129242128	chr11-reg92919
chr11	129242145	129244567	chr11-reg92921
chr11	129244977	129245930	chr11-reg92923
chr11	129252038	129252797	chr11-reg92933
chr11	129252797	129253668	chr11-reg92934
chr5	137203043	137204044	chr5-reg80874
chr5	137204715	137205715	chr5-reg80876
chr5	137207787	137208787	chr5-reg80879
chr6	139611663	139614088	chr6-reg92642
chr6	139614950	139615950	chr6-reg92644
chr6	139616805	139617795	chr6-reg92646
chr7	148717210	148718058	chr7-reg99724
chr7	148721990	148722758	chr7-reg99732
chr7	148723660	148725412	chr7-reg99735
chr7	148725500	148726643	chr7-reg99736
chr5	150039902	150040915	chr5-reg92206
chr1	150737239	150738935	chr1-reg105585
chr1	151141727	151142556	chr1-reg105991
chr1	151143555	151143908	chr1-reg105995
chr1	151147508	151147965	chr1-reg106003
chr1	151148690	151148939	chr1-reg106005
chr2	152584945	152585588	chr2-reg103773
chr2	152590224	152591502	chr2-reg103781
chrX	153593854	153594391	chrX-reg57358
chrX	153596459	153599240	chrX-reg57366
chr6	167359190	167360169	chr6-reg113990
chr6	167362113	167362774	chr6-reg113994
chr1	167513435	167514175	chr1-reg120352
chr1	167515895	167516895	chr1-reg120356
chr2	167751428	167752428	chr2-reg112767
chr2	167759233	167759992	chr2-reg112771
chr2	167760400	167760598	chr2-reg112772
chr2	167760598	167761315	chr2-reg112773
chr5	172564530	172566319	chr5-reg108503
chr5	172566319	172567318	chr5-reg108504
chr2	175624361	175624896	chr2-reg118908
chr2	175628135	175629079	chr2-reg118914
chr2	175629122	175629919	chr2-reg118915
chr2	175635533	175636400	chr2-reg118924
chr2	175636734	175637698	chr2-reg118927
chr2	175637698	175638695	chr2-reg118928
chr4	177180395	177181395	chr4-reg97898
chr4	177190259	177191067	chr4-reg97904
chr4	177191521	177192521	chr4-reg97906
chr2	179341940	179342301	chr2-reg121669
chr2	190925245	190926245	chr2-reg128278
chr2	190926372	190926949	chr2-reg128280
chr2	190927322	190928989	chr2-reg128281
chr1	192542318	192543089	chr1-reg137862
chr1	192543089	192543870	chr1-reg137863
chr1	192544139	192544922	chr1-reg137865
chr1	192546235	192547235	chr1-reg137869
chr1	192547515	192548183	chr1-reg137871
chr1	201080198	201081080	chr1-reg143042
chr1	201081467	201082391	chr1-reg143044
chr1	201088590	201089290	chr1-reg143055
chr1	201091360	201092360	chr1-reg143059
chr1	201388745	201389770	chr1-reg143469
chr1	201389777	201391375	chr1-reg143471
chr1	201391375	201392030	chr1-reg143472
chr1	201393008	201394008	chr1-reg143475
chr1	201395400	201396400	chr1-reg143477
chr1	201399830	201400408	chr1-reg143484
chr2	211167552	211168265	chr2-reg142227
chr2	211168268	211169080	chr2-reg142228
chr2	211173965	211174965	chr2-reg142230
chr2	211178556	211179268	chr2-reg142232
chr2	211179766	211180603	chr2-reg142234
chr2	211182895	211183595	chr2-reg142236
chr2	211183595	211184298	chr2-reg142237
chr2	211187442	211188442	chr2-reg142241
chr2	211189458	211190458	chr2-reg142243
chr2	220273010	220274010	chr2-reg149255
chr2	220282091	220283184	chr2-reg149261
chr2	220283775	220284408	chr2-reg149262
chr2	220287380	220288380	chr2-reg149271
chr1	229568862	229571535	chr1-reg168373
chr1	229576278	229577150	chr1-reg168382
chr1	236851003	236851733	chr1-reg175213
chr1	236851733	236852665	chr1-reg175214
chr1	236853198	236854198	chr1-reg175216
chr1	236855118	236856095	chr1-reg175218
chr1	236856348	236857348	chr1-reg175220
