# Supplementary material for: Systems Biology Reveals NR2F6 and TGFB1 as Key Regulators of Feed Efficiency in Beef Cattle
Source: Front Genet. 2019 Mar 22;10:230. doi: 10.3389/fgene.2019.00230 (PMC6439317; doi:10.3389/fgene.2019.00230)
Supplement: Supplementary file 8 [file Table_8.XLSX]

## Sheet: Supplementary Table 8
Supplementary Table 8. MYOD predicted transcription factors binding sites in mm8.
Chromosome	Start position	End position	Region ID
chr5	138996005	138997165	chr7-reg197
chr5	139007524	139009277	chr7-reg211
chr5	139009867	139011356	chr7-reg212
chr5	139011621	139012553	chr7-reg214
chr5	139013834	139014490	chr7-reg218
chr5	139014490	139015495	chr7-reg219
chr5	139015829	139016191	chr7-reg221
chr17	24999477	25001727	chr16-reg1742
chr7	142250253	142251880	chr11-reg2103
chr7	142304888	142306096	chr11-reg2182
chr7	142306548	142307288	chr11-reg2185
chr7	142307288	142308870	chr11-reg2187
chr7	142308915	142310318	chr11-reg2189
chr7	142311232	142311447	chr11-reg2192
chr8	15049258	15050577	chr8-reg2026
chr8	15056871	15057918	chr8-reg2038
chr17	24461618	24462883	chr16-reg2590
chr8	15062300	15063776	chr8-reg2046
chr8	15065974	15066771	chr8-reg2052
chr10	80331837	80333444	chr19-reg2948
chr10	80334775	80336321	chr19-reg2952
chr13	32782216	32783479	chr6-reg2584
chr13	32783675	32784926	chr6-reg2586
chr13	32785972	32786833	chr6-reg2589
chr13	32787339	32788718	chr6-reg2591
chr13	32790795	32791877	chr6-reg2595
chr13	32794294	32795223	chr6-reg2601
chr17	23313116	23314470	chr16-reg4056
chr17	23311971	23312836	chr16-reg4058
chr16	4427858	4429679	chr16-reg5319
chr16	4429679	4430171	chr16-reg5320
chr16	4434150	4434583	chr16-reg5327
chr16	4435220	4435607	chr16-reg5329
chr16	4436633	4437528	chr16-reg5333
chr16	4438281	4438921	chr16-reg5336
chr16	4446195	4446303	chr16-reg5340
chr16	4452547	4452641	chr16-reg5344
chr16	4452988	4454047	chr16-reg5346
chr17	56268052	56269253	chr19-reg6804
chr6	112415683	112416455	chr3-reg4779
chr6	112425020	112425588	chr3-reg4789
chr6	112428416	112428813	chr3-reg4795
chr6	112433309	112433700	chr3-reg4805
chr16	8553149	8553914	chr16-reg8684
chr11	67619021	67619602	chr17-reg10771
chr11	67613730	67614820	chr17-reg10777
chr11	66986737	66987683	chr17-reg11639
chr11	66981143	66981960	chr17-reg11641
chr11	66979505	66980442	chr17-reg11643
chr9	21817076	21817553	chr19-reg13161
chr8	86501529	86502059	chr19-reg15996
chr4	140696866	140697567	chr1-reg16762
chr4	140696134	140696763	chr1-reg16763
chr4	140694823	140695840	chr1-reg16765
chr4	140694056	140694412	chr1-reg16768
chr4	140692014	140693833	chr1-reg16770
chr4	140689669	140692014	chr1-reg16771
chr4	140687371	140688774	chr1-reg16773
chr4	140348737	140349099	chr1-reg17308
chr4	140347136	140348696	chr1-reg17309
chr4	140346877	140347035	chr1-reg17310
chr4	140344713	140345324	chr1-reg17318
chr4	140343832	140344558	chr1-reg17321
chr4	140343359	140343832	chr1-reg17322
chr7	46233904	46234195	chr11-reg15391
chr7	46236546	46237967	chr11-reg15395
chr7	46238123	46239121	chr11-reg15397
chr7	46239121	46239657	chr11-reg15398
chr7	46240013	46240685	chr11-reg15400
chr7	46240685	46242240	chr11-reg15401
chr7	46242913	46243593	chr11-reg15404
chr7	46245341	46245781	chr11-reg15407
chr7	46246436	46247169	chr11-reg15409
chr7	48706795	48707441	chr11-reg16558
chr7	48708458	48708963	chr11-reg16561
chr7	48710207	48710731	chr11-reg16563
chr7	48713356	48714185	chr11-reg16566
chr7	48714185	48714916	chr11-reg16567
chr7	48715505	48716621	chr11-reg16569
chr7	119323129	119323688	chr16-reg18350
chr14	49816797	49817293	chr14-reg441
chr14	49817293	49817502	chr14-reg442
chr14	49818024	49819424	chr14-reg444
chr8	97220787	97222457	chr14-reg449
chr8	97230340	97230492	chr14-reg451
chr8	97232110	97234062	chr14-reg452
chr7	120115386	120118839	chr16-reg19059
chrX	153044474	153045188	chrX-reg10210
chrX	153043963	153044474	chrX-reg10211
chrX	153042762	153043963	chrX-reg10212
chr6	142658399	142661216	chr12-reg17517
chr2	148563648	148564144	chr20-reg18553
chr2	148564371	148566593	chr20-reg18556
chr2	148568276	148569261	chr20-reg18561
chr2	148569341	148570113	chr20-reg18563
chr2	148570654	148571613	chr20-reg18566
chr2	148578365	148578749	chr20-reg18572
chr4	135416429	135419210	chr1-reg25606
chr4	135414475	135415954	chr1-reg25608
chr4	135411889	135413339	chr1-reg25610
chr4	135410684	135411543	chr1-reg25612
chr4	135406651	135407776	chr1-reg25620
chr4	135197762	135198046	chr1-reg25942
chr4	135193226	135193700	chr1-reg25951
chr4	135040840	135041204	chr1-reg26236
chr4	135039091	135039576	chr1-reg26237
chr4	135037777	135038381	chr1-reg26239
chr4	135033678	135034595	chr1-reg26247
chr4	135031748	135033290	chr1-reg26251
chr4	135030989	135031235	chr1-reg26254
chr4	135024850	135025146	chr1-reg26261
chr5	113135923	113137079	chr22-reg8946
chr5	113133711	113134362	chr22-reg8951
chr4	133593354	133594264	chr1-reg28536
chr4	133587458	133588167	chr1-reg28547
chr4	133581748	133582882	chr1-reg28559
chr5	147153937	147155565	chr13-reg6452
chr5	147157824	147160394	chr13-reg6459
chr18	7001832	7002354	chr10-reg21181
chr18	7002542	7006318	chr10-reg21182
chr7	126256157	126257404	chr16-reg25130
chr7	126254070	126255758	chr16-reg25132
chr7	126251949	126253252	chr16-reg25135
chr7	126249650	126250646	chr16-reg25138
chr11	4966528	4967955	chr22-reg12517
chr11	4962830	4963498	chr22-reg12523
chr7	127004101	127004312	chr16-reg26482
chr2	152594707	152595420	chr20-reg21342
chr2	152596111	152596661	chr20-reg21345
chr2	152596661	152597771	chr20-reg21346
chr2	152598615	152599506	chr20-reg21350
chr2	152601362	152601998	chr20-reg21354
chr2	152602292	152602988	chr20-reg21356
chr2	152606136	152606570	chr20-reg21362
chr2	152606676	152607097	chr20-reg21363
chr2	152607569	152607850	chr20-reg21365
chr7	127794597	127795631	chr16-reg27479
chr7	127796021	127797327	chr16-reg27480
chr7	127800925	127801034	chr16-reg27494
chr7	127997443	127997658	chr16-reg27737
chr4	129199022	129200809	chr1-reg35149
chr4	129193346	129194271	chr1-reg35158
chr17	33634820	33636662	chr6-reg28958
chr4	41230259	41232615	chr9-reg18223
chr4	41234068	41234343	chr9-reg18228
chr4	41234343	41234907	chr9-reg18229
chr4	41240073	41241056	chr9-reg18238
chr11	82726754	82727874	chr17-reg28730
chr11	82733394	82733923	chr17-reg28745
chr2	113736566	113738401	chr15-reg8215
chr2	113739745	113740195	chr15-reg8218
chr2	113743907	113745958	chr15-reg8227
chr2	113748668	113749677	chr15-reg8230
chr2	113750155	113751326	chr15-reg8232
chr2	113751339	113752079	chr15-reg8234
chr2	113753358	113754340	chr15-reg8237
chr4	43537120	43538123	chr9-reg20370
chr4	43541068	43541761	chr9-reg20379
chr4	43542551	43543033	chr9-reg20381
chr4	43543033	43543774	chr9-reg20382
chr4	43544454	43546142	chr9-reg20384
chr4	43546299	43547380	chr9-reg20385
chr4	43551079	43551811	chr9-reg20389
chr4	43551963	43553059	chr9-reg20392
chr7	30682067	30683300	chr19-reg30045
chr7	30680972	30681222	chr19-reg30047
chr7	30680183	30680563	chr19-reg30049
chr7	30675688	30676526	chr19-reg30054
chr15	76843327	76843856	chr22-reg18299
chr15	76849468	76849743	chr22-reg18311
chr15	76849838	76850818	chr22-reg18312
chr15	76853166	76853894	chr22-reg18316
chr15	76854634	76856440	chr22-reg18319
chr7	28832333	28833724	chr19-reg32693
chr7	28825356	28826093	chr19-reg32699
chr9	119861817	119862843	chr3-reg27867
chr9	119862843	119863071	chr3-reg27868
chr9	119869272	119870424	chr3-reg27871
chr9	119870424	119873186	chr3-reg27873
chr11	101073883	101074524	chr17-reg36326
chr15	82158562	82159084	chr22-reg25688
chr15	82159838	82160096	chr22-reg25690
chr2	120151366	120152219	chr15-reg14632
chr2	120153384	120154570	chr15-reg14640
chr2	120158039	120158281	chr15-reg14650
chr2	120158281	120159131	chr15-reg14651
chr2	120160151	120160455	chr15-reg14655
chr2	120186688	120187305	chr15-reg14698
chr2	120188852	120190002	chr15-reg14702
chr2	120193633	120193827	chr15-reg14710
chr2	163077933	163078922	chr20-reg33813
chr2	163083399	163084466	chr20-reg33816
chr2	163084466	163085084	chr20-reg33817
chr2	163096471	163097746	chr20-reg33832
chr2	121104780	121105479	chr15-reg15780
chr11	5703691	5703983	chr7-reg33750
chr2	164467703	164468506	chr20-reg35557
chr2	164469840	164470867	chr20-reg35565
chr2	164470870	164471580	chr20-reg35566
chr2	164472386	164473406	chr20-reg35568
chr2	164475290	164476452	chr20-reg35572
chr5	69821763	69822850	chr4-reg30254
chr10	77830568	77830806	chr21-reg21339
chr17	44245060	44246225	chr6-reg42015
chr17	44239495	44241167	chr6-reg42025
chr7	18567892	18570671	chr19-reg39658
chr9	110609112	110610208	chr3-reg34399
chr9	110608716	110609112	chr3-reg34400
chr9	110607813	110608560	chr3-reg34401
chr9	110606454	110607618	chr3-reg34403
chr9	110604397	110605941	chr3-reg34405
chr18	74341208	74341463	chr18-reg31132
chr7	45377221	45377747	chr19-reg43606
chr7	45206959	45208243	chr19-reg43927
chr7	44865752	44866754	chr19-reg44555
chr14	31516385	31516926	chr10-reg34431
chr14	31515671	31516385	chr10-reg34432
chr14	31513164	31515501	chr10-reg34434
chr14	31512292	31513164	chr10-reg34435
chr7	44392631	44393703	chr19-reg45485
chr7	44390449	44390872	chr19-reg45490
chr7	44171494	44172582	chr19-reg45806
chr11	12357442	12357982	chr7-reg39770
chr11	12358379	12358788	chr7-reg39772
chr11	12358788	12359453	chr7-reg39773
chr11	12360185	12360905	chr7-reg39775
chr11	12362368	12362997	chr7-reg39780
chr11	12363438	12364684	chr7-reg39782
chr11	12373439	12374188	chr7-reg39794
chr14	30040546	30041391	chr3-reg40166
chr14	30037387	30038811	chr3-reg40171
chr4	108332788	108333912	chr1-reg53881
chr4	108329826	108332691	chr1-reg53882
chr19	31830819	31831781	chr10-reg35834
chr19	31828140	31830553	chr10-reg35835
chr19	31728115	31729097	chr10-reg35895
chr19	31726779	31727693	chr10-reg35897
chr19	31724622	31725554	chr10-reg35901
chr19	31721294	31722278	chr10-reg35903
chr7	4149398	4150975	chr19-reg49938
chr7	4566654	4567799	chr19-reg50373
chr7	4568899	4569285	chr19-reg50377
chr7	4570180	4570426	chr19-reg50379
chr7	4573722	4574186	chr19-reg50387
chr7	4574255	4575260	chr19-reg50389
chr4	3501460	3502172	chr8-reg37128
chr10	127440412	127440665	chr12-reg40283
chr10	127438206	127439439	chr12-reg40285
chr2	84619747	84620398	chr11-reg35781
chr2	84617355	84617653	chr11-reg35785
chr2	84613319	84613754	chr11-reg35791
chr2	84612672	84613319	chr11-reg35792
chr2	84534274	84536782	chr11-reg35901
chr2	84527341	84528585	chr11-reg35910
chr2	84516514	84517420	chr11-reg35916
chr2	84514469	84515537	chr11-reg35919
chr2	84511386	84512375	chr11-reg35924
chr2	84508975	84509824	chr11-reg35928
chr2	84460893	84461291	chr11-reg35998
chr2	84459580	84460519	chr11-reg36000
chr2	84458651	84458769	chr11-reg36002
chr2	84448905	84452090	chr11-reg36005
chr2	84447615	84448374	chr11-reg36007
chr2	84445949	84447019	chr11-reg36009
chr2	84443162	84443610	chr11-reg36011
chr10	126904472	126905146	chr12-reg40894
chr10	126901857	126902614	chr12-reg40898
chr4	6277522	6278299	chr8-reg38908
chr4	6278299	6282638	chr8-reg38909
chr4	6283137	6285102	chr8-reg38911
chr4	6293101	6294021	chr8-reg38916
chr4	6294021	6295381	chr8-reg38917
chr19	11921933	11922824	chr11-reg37107
chr19	11884634	11885736	chr11-reg37115
chr19	11884040	11884634	chr11-reg37116
chr19	11881903	11882882	chr11-reg37118
chr19	11880350	11881187	chr11-reg37121
chr19	11877729	11879197	chr11-reg37123
chr4	98612048	98612742	chr1-reg63169
chr4	98614298	98614885	chr1-reg63174
chr10	122088135	122089240	chr12-reg44146
chr10	122085091	122087203	chr12-reg44148
chr10	122082490	122083782	chr12-reg44152
chr9	65964622	65965560	chr15-reg30983
chr9	65963441	65964321	chr15-reg30986
chr9	65956334	65956780	chr15-reg30996
chr9	65951977	65952221	chr15-reg31005
chr9	65951095	65951977	chr15-reg31006
chr9	65949942	65950828	chr15-reg31008
chr11	107532481	107533936	chr17-reg58034
chr11	107530583	107531066	chr17-reg58037
chr11	107529608	107530116	chr17-reg58039
chr11	107523765	107524769	chr17-reg58047
chr11	107521941	107522334	chr17-reg58050
chr11	107520892	107521866	chr17-reg58051
chr19	4876333	4877235	chr11-reg44636
chr19	4874248	4875167	chr11-reg44638
chr6	97207841	97209055	chr3-reg53149
chr6	97209942	97210725	chr3-reg53151
chr6	97210957	97211687	chr3-reg53153
chr6	97216684	97217389	chr3-reg53158
chr6	97218040	97218863	chr3-reg53160
chr6	97221127	97222354	chr3-reg53162
chr6	97225417	97225800	chr3-reg53166
chr6	97443086	97443913	chr3-reg53377
chr6	97443913	97444883	chr3-reg53378
chr6	97451026	97452165	chr3-reg53385
chr6	97452165	97452886	chr3-reg53386
chr6	97457519	97458317	chr3-reg53395
chr6	97460181	97461728	chr3-reg53399
chrX	96942244	96945083	chrX-reg28893
chrX	96969205	96970790	chrX-reg28901
chrX	96971147	96973215	chrX-reg28902
chrX	96973215	96973771	chrX-reg28903
chrX	96973771	96974333	chrX-reg28904
chrX	96976233	96976790	chrX-reg28910
chrX	96977663	96978525	chrX-reg28913
chrX	96979583	96981393	chrX-reg28917
chrX	76786266	76787186	chr16-reg47502
chrX	76787186	76787988	chr16-reg47503
chr8	110325103	110326667	chr16-reg47505
chr8	110332968	110334120	chr16-reg47512
chr8	110431189	110432091	chr16-reg47641
chr8	110433337	110434572	chr16-reg47645
chr8	110434965	110435685	chr16-reg47647
chr8	110435802	110436868	chr16-reg47649
chr8	110438664	110438909	chr16-reg47657
chr8	110439645	110440599	chr16-reg47661
chr8	110440648	110441405	chr16-reg47663
chrX	97651125	97651891	chrX-reg29342
chrX	97651955	97652179	chrX-reg29343
chrX	98701035	98702503	chrX-reg30173
chrX	98707783	98708873	chrX-reg30180
chr7	100373564	100374280	chr11-reg52916
chr7	100372998	100373317	chr11-reg52918
chr7	100372531	100372732	chr11-reg52920
chr7	100368398	100370254	chr11-reg52927
chr7	100366771	100368313	chr11-reg52929
chr18	9917236	9917749	chr11-reg52938
chr7	100354763	100355577	chr11-reg52958
chr7	100347611	100347809	chr11-reg52964
chr7	100345530	100346201	chr11-reg52967
chr7	100343252	100344062	chr11-reg52971
chr7	100342917	100343249	chr11-reg52973
chr7	100341155	100341840	chr11-reg52977
chr7	100339450	100340260	chr11-reg52980
chr12	84808109	84809205	chr14-reg34738
chr12	84810107	84812392	chr14-reg34741
chr13	98345048	98345682	chr5-reg43296
chr12	84818465	84819502	chr14-reg34754
chr13	98343839	98344975	chr5-reg43298
chr12	84822090	84823806	chr14-reg34756
chr13	98340681	98341703	chr5-reg43304
chr13	98338615	98339623	chr5-reg43307
chr6	83502598	83502899	chr2-reg57412
chr6	83501491	83502530	chr2-reg57414
chr6	83500787	83501214	chr2-reg57416
chr6	83497356	83498282	chr2-reg57418
chr9	58114817	58115785	chr15-reg41020
chr9	58112472	58114323	chr15-reg41022
chr9	58108005	58108891	chr15-reg41027
chr9	58106055	58106966	chr15-reg41029
chr9	58104463	58105070	chr15-reg41032
chr9	58103315	58103993	chr15-reg41034
chr9	58102883	58103315	chr15-reg41035
chr9	58101781	58102760	chr15-reg41037
chr12	85205923	85207719	chr14-reg35160
chr12	85207719	85208257	chr14-reg35161
chr11	116666000	116668117	chr17-reg67999
chr6	83010242	83011439	chr2-reg58210
chr6	83009632	83010242	chr2-reg58211
chr14	19447460	19448251	chr10-reg49482
chr14	19451017	19451845	chr10-reg49485
chr14	19453033	19453714	chr10-reg49489
chr14	33183349	33183753	chr10-reg49503
chr14	33185027	33186417	chr10-reg49506
chr12	86485321	86489549	chr14-reg36789
chr12	86489642	86491046	chr14-reg36791
chr12	86491175	86492373	chr14-reg36793
chr12	86493767	86494129	chr14-reg36797
chr12	86496584	86497244	chr14-reg36802
chr12	86497531	86498497	chr14-reg36805
chr12	86499160	86500046	chr14-reg36807
chr12	86501221	86501960	chr14-reg36810
chr11	117589608	117590311	chr17-reg69669
chr11	117781273	117782822	chr17-reg69969
chr11	117784320	117786055	chr17-reg69972
chr11	117787029	117787319	chr17-reg69977
chr11	117790477	117791380	chr17-reg69979
chr11	117791454	117792669	chr17-reg69981
chr11	117805814	117806946	chr17-reg70004
chr11	117807718	117808917	chr17-reg70006
chr11	117809119	117809924	chr17-reg70008
chr14	20483808	20484423	chr10-reg50717
chr14	20484972	20486349	chr10-reg50719
chr14	20487690	20488534	chr10-reg50723
chr14	20491628	20493008	chr10-reg50729
chr11	118229034	118229471	chr17-reg70869
chr11	118231744	118232916	chr17-reg70877
chr11	118234330	118235647	chr17-reg70881
chr11	118239592	118240630	chr17-reg70889
chr5	93672758	93674723	chr4-reg44183
chr5	93677192	93678312	chr4-reg44187
chr5	93678541	93679244	chr4-reg44188
chr5	93679303	93680085	chr4-reg44190
chr5	93681204	93681986	chr4-reg44193
chr13	94245821	94246218	chr5-reg47060
chr13	94243239	94244320	chr5-reg47065
chr13	94239377	94240472	chr5-reg47070
chr13	94237815	94238609	chr5-reg47072
chr13	94236896	94237372	chr5-reg47074
chr13	94234291	94235975	chr5-reg47077
chr10	106907470	106908307	chr12-reg55327
chr10	106907079	106907470	chr12-reg55328
chr10	106905742	106906273	chr12-reg55331
chr10	106904782	106905713	chr12-reg55333
chr10	106903362	106904166	chr12-reg55335
chr10	106899932	106900732	chr12-reg55339
chr10	106898011	106898295	chr12-reg55342
chr6	71192360	71192787	chr2-reg64996
chr6	71191783	71192360	chr2-reg64997
chr6	71189181	71190160	chr2-reg65000
chr6	71183980	71185192	chr2-reg65005
chr6	71177879	71178706	chr2-reg65008
chr14	33418953	33419744	chr10-reg59409
chr14	33418322	33418953	chr10-reg59410
chr14	33417561	33418322	chr10-reg59411
chr14	33416828	33417468	chr10-reg59412
chr14	33415087	33415520	chr10-reg59415
chr14	33414512	33415087	chr10-reg59417
chr14	33413063	33413948	chr10-reg59420
chr14	33411792	33412383	chr10-reg59422
chr8	126142955	126143570	chr16-reg67045
chr4	33361582	33362626	chr6-reg62867
chr4	33360229	33361229	chr6-reg62869
chr4	33358782	33359281	chr6-reg62872
chr4	33352608	33353420	chr6-reg62877
chr19	36182843	36182977	chr10-reg62433
chr19	36184925	36185700	chr10-reg62438
chr19	36187782	36188556	chr10-reg62440
chr19	36188556	36189624	chr10-reg62441
chr19	36191673	36192572	chr10-reg62444
chr19	36193019	36193498	chr10-reg62446
chr19	36194122	36194756	chr10-reg62448
chr12	103732548	103733066	chr14-reg50407
chr12	103733066	103733397	chr14-reg50408
chr12	103735127	103735313	chr14-reg50413
chr12	103735396	103735898	chr14-reg50414
chr12	103736358	103736859	chr14-reg50416
chr12	103737026	103737641	chr14-reg50417
chr12	103737641	103738573	chr14-reg50418
chr12	103738620	103739126	chr14-reg50420
chr12	103739293	103741342	chr14-reg50421
chr12	103741607	103742744	chr14-reg50423
chr12	103745457	103746353	chr14-reg50429
chr12	103746911	103747497	chr14-reg50431
chr12	103747627	103748838	chr14-reg50433
chr13	62863948	62864526	chr9-reg44014
chr13	62867920	62868558	chr9-reg44026
chr13	62870485	62870852	chr9-reg44034
chr13	62873484	62874020	chr9-reg44037
chr1	36473794	36475007	chr2-reg67902
chr1	36475371	36476091	chr2-reg67904
chr1	36476946	36477126	chr2-reg67909
chr1	36478983	36479433	chr2-reg67913
chr1	36480254	36481188	chr2-reg67916
chr3	116976994	116977855	chr1-reg86781
chr3	116974193	116975524	chr1-reg86783
chr3	116973547	116974193	chr1-reg86784
chr3	116961662	116964350	chr1-reg86788
chr3	116958903	116959998	chr1-reg86793
chr3	116956237	116957052	chr1-reg86797
chr3	116951520	116952163	chr1-reg86803
chr3	116554108	116555538	chr1-reg87213
chr5	137312677	137315612	chr7-reg67532
chr5	137308940	137309814	chr7-reg67538
chr10	88035740	88036682	chr12-reg67979
chr10	88034724	88035481	chr12-reg67981
chr10	88030211	88030985	chr12-reg67987
chr10	88029726	88030211	chr12-reg67988
chr1	40749511	40750301	chr2-reg73332
chr1	40751615	40752167	chr2-reg73335
chr1	40760500	40761229	chr2-reg73338
chr15	41699742	41700476	chr8-reg68178
chr15	41701187	41701504	chr8-reg68180
chr15	41701519	41702333	chr8-reg68182
chr3	108349844	108350237	chr1-reg91875
chr3	108348770	108349106	chr1-reg91878
chr3	108348212	108348770	chr1-reg91879
chr3	108347374	108348212	chr1-reg91880
chr6	14696902	14697793	chr7-reg76316
chr6	14702005	14702992	chr7-reg76318
chr6	14703273	14704150	chr7-reg76320
chr6	14705246	14705798	chr7-reg76322
chr6	14708167	14708917	chr7-reg76326
chr8	13252904	13253272	chr13-reg57377
chr8	13254005	13254500	chr13-reg57380
chr3	103205685	103206246	chr1-reg96879
chr3	103202684	103203060	chr1-reg96883
chr3	103198454	103199123	chr1-reg96890
chr19	56441046	56441814	chr10-reg80348
chr19	56443127	56444450	chr10-reg80354
chr19	56445242	56446224	chr10-reg80356
chr3	102222680	102223499	chr1-reg97807
chr3	102219031	102220061	chr1-reg97809
chr3	102216068	102217142	chr1-reg97818
chr3	102214553	102215699	chr1-reg97820
chr3	102211159	102211374	chr1-reg97824
chr3	102210567	102210999	chr1-reg97825
chr10	51714965	51715456	chr6-reg78494
chr10	51717834	51718648	chr6-reg78501
chr10	53024392	53025374	chr6-reg79188
chr10	53025600	53026552	chr6-reg79190
chr9	44134862	44135103	chr11-reg83252
chr9	44130209	44131514	chr11-reg83261
chrX	34555661	34557137	chrX-reg44089
chrX	34557639	34558893	chrX-reg44091
chrX	34560956	34561616	chrX-reg44094
chrX	34562154	34563106	chrX-reg44096
chrX	34563885	34564971	chrX-reg44098
chrX	34566065	34567139	chrX-reg44101
chrX	34567953	34568904	chrX-reg44105
chr16	36909032	36910153	chr3-reg80506
chr16	35791100	35791954	chr3-reg81313
chr16	35789611	35790913	chr3-reg81314
chr16	35788653	35789118	chr3-reg81316
chr16	35784263	35784865	chr3-reg81320
chr6	24536652	24537448	chr7-reg81716
chr6	24541644	24542139	chr7-reg81723
chr6	24543545	24545809	chr7-reg81725
chr6	24547112	24547892	chr7-reg81727
chr6	24549603	24550178	chr7-reg81731
chr6	24550673	24551498	chr7-reg81733
chr6	24552137	24553069	chr7-reg81736
chr6	88592878	88593610	chr3-reg86887
chr6	88592005	88592342	chr3-reg86890
chr6	88588739	88589676	chr3-reg86892
chr6	88580632	88581561	chr3-reg86898
chr6	88578206	88579534	chr3-reg86900
chr9	31670110	31671417	chr11-reg92912
chr9	31668422	31669898	chr11-reg92914
chr9	31665597	31666249	chr11-reg92919
chr9	31663686	31665579	chr11-reg92921
chr9	31662656	31663605	chr11-reg92923
chr9	31656906	31657315	chr11-reg92933
chr9	31656092	31656906	chr11-reg92934
chr18	44458934	44459896	chr5-reg80874
chr18	44460514	44461433	chr5-reg80876
chr18	44463900	44464953	chr5-reg80879
chr10	17484899	17487432	chr6-reg92642
chr10	17480858	17484010	chr6-reg92644
chr6	47737053	47737760	chr7-reg99724
chr6	47741412	47742802	chr7-reg99735
chr6	47742890	47743975	chr7-reg99736
chr18	60717128	60718115	chr5-reg92206
chr3	95611829	95614841	chr1-reg105585
chr3	95214514	95215033	chr1-reg105991
chr3	95213315	95213656	chr1-reg105995
chr3	95210404	95210831	chr1-reg106003
chr3	95208336	95209737	chr1-reg106005
chr2	52151486	52152044	chr2-reg103773
chr2	52157041	52158273	chr2-reg103781
chrX	70493270	70493822	chrX-reg57358
chrX	70495886	70498783	chrX-reg57366
chr17	6834771	6835415	chr6-reg113990
chr17	6833582	6833796	chr6-reg113994
chr1	167608213	167609322	chr1-reg120352
chr1	167606661	167607239	chr1-reg120356
chr2	66978838	66979706	chr2-reg112767
chr2	66984432	66985299	chr2-reg112771
chr2	66985716	66985916	chr2-reg112772
chr2	66985916	66987282	chr2-reg112773
chr17	26502639	26504383	chr5-reg108503
chr17	26504383	26505782	chr5-reg108504
chr2	73375470	73375892	chr2-reg118908
chr2	73379996	73381083	chr2-reg118914
chr2	73381126	73382131	chr2-reg118915
chr2	73384353	73385178	chr2-reg118924
chr2	73385813	73387720	chr2-reg118927
chr2	73387720	73388894	chr2-reg118928
chr8	56056618	56057497	chr4-reg97898
chr8	56048186	56049141	chr4-reg97904
chr8	56046709	56047656	chr4-reg97906
chr2	76472687	76473032	chr2-reg121669
chr1	53007373	53008349	chr2-reg128278
chr1	53006686	53007254	chr2-reg128280
chr1	53004676	53006313	chr2-reg128281
chr1	146013269	146014548	chr1-reg137862
chr1	146012461	146013251	chr1-reg137863
chr1	146011255	146012211	chr1-reg137865
chr1	146008668	146009615	chr1-reg137869
chr1	146007790	146008407	chr1-reg137871
chr1	137869659	137870404	chr1-reg143042
chr1	137868555	137869311	chr1-reg143044
chr1	137863754	137863998	chr1-reg143055
chr1	137861471	137862472	chr1-reg143059
chr1	137616769	137617671	chr1-reg143469
chr1	137615418	137616769	chr1-reg143471
chr1	137614832	137615418	chr1-reg143472
chr1	137612827	137613805	chr1-reg143475
chr1	137610715	137611765	chr1-reg143477
chr1	137606752	137607240	chr1-reg143484
chr1	66867783	66868483	chr2-reg142227
chr1	66868486	66869299	chr2-reg142228
chr1	66872953	66873821	chr2-reg142230
chr1	66876866	66877619	chr2-reg142232
chr1	66878113	66878899	chr2-reg142234
chr1	66884011	66884608	chr2-reg142236
chr1	66884608	66887423	chr2-reg142237
chr1	66890345	66891347	chr2-reg142241
chr1	66893500	66894459	chr2-reg142243
chr1	75232113	75232967	chr2-reg149255
chr1	75242528	75243565	chr2-reg149261
chr1	75244150	75244895	chr2-reg149262
chr1	75247613	75248438	chr2-reg149271
chr8	126779787	126782304	chr1-reg168373
chr13	12393163	12393862	chr1-reg175213
chr13	12391955	12393163	chr1-reg175214
chr13	12390103	12391407	chr1-reg175216
chr13	12388700	12389617	chr1-reg175218
chr13	12387790	12388448	chr1-reg175220

## Sheet: mullen_et_al_2011_MyoD_ST1
Data from Mullen et al. 2011 : Master transcription factors determine cell-type-specific responses to TGF-β signaling.
Chromosome	Start position	End position
chr1	6810000	6810250
chr1	6810675	6810925
chr1	7079025	7079050
chr1	9613625	9613875
chr1	9615375	9615600
chr1	9634400	9634750
chr1	9732950	9733250
chr1	10216700	10216975
chr1	12227200	12227250
chr1	12277050	12277450
chr1	12677550	12677825
chr1	12818425	12818575
chr1	12966200	12966450
chr1	13225650	13225875
chr1	13413100	13413125
chr1	14289875	14289975
chr1	16235050	16235225
chr1	16572375	16572450
chr1	16604125	16604175
chr1	16806400	16806725
chr1	16982000	16982200
chr1	16986550	16986850
chr1	17070375	17070675
chr1	17082925	17083075
chr1	20043525	20043775
chr1	20543650	20543875
chr1	20609750	20610100
chr1	20618600	20619050
chr1	20640375	20640500
chr1	20652650	20653200
chr1	20654875	20655325
chr1	20656125	20656200
chr1	20663125	20663425
chr1	20676525	20676900
chr1	20994125	20994325
chr1	20999725	20999775
chr1	21037175	21037200
chr1	21037850	21037950
chr1	24054700	24054775
chr1	24240700	24240900
chr1	24425675	24425925
chr1	24604475	24604600
chr1	24657075	24657325
chr1	33472025	33472150
chr1	33674450	33674575
chr1	33955675	33956125
chr1	33986000	33986175
chr1	34018450	34018550
chr1	34065700	34065900
chr1	34083575	34083625
chr1	34095250	34095475
chr1	34271450	34271650
chr1	34320800	34320875
chr1	34332475	34332800
chr1	34773525	34773725
chr1	35750100	35750425
chr1	35751475	35751600
chr1	35824325	35824500
chr1	35975175	35975350
chr1	36015000	36015025
chr1	36188800	36188825
chr1	36252425	36252800
chr1	36253225	36253375
chr1	36254075	36254150
chr1	36263525	36263700
chr1	36265150	36265250
chr1	36414575	36414900
chr1	36422625	36422950
chr1	36441850	36442200
chr1	36457300	36457350
chr1	36468225	36468350
chr1	36477175	36477350
chr1	36480275	36480625
chr1	36483900	36483950
chr1	36495225	36495250
chr1	36502350	36502550
chr1	36503575	36503600
chr1	36507975	36508100
chr1	36508675	36508925
chr1	36524475	36525175
chr1	36549375	36549500
chr1	36576750	36576975
chr1	36578825	36579025
chr1	36581050	36581300
chr1	36582075	36582275
chr1	36592250	36592350
chr1	36789525	36789725
chr1	36805150	36805250
chr1	36941100	36941400
chr1	37026250	37026675
chr1	37171750	37171825
chr1	37252200	37252325
chr1	37265000	37265275
chr1	37641575	37641900
chr1	38166800	38167125
chr1	38207875	38208050
chr1	38373500	38373650
chr1	38395300	38395600
chr1	39039875	39039925
chr1	39050300	39050325
chr1	39051300	39051425
chr1	39226600	39226825
chr1	39272250	39272350
chr1	39325600	39325975
chr1	39393900	39394225
chr1	39394975	39395150
chr1	39402450	39402775
chr1	39422525	39422775
chr1	39690975	39691250
chr1	39694300	39694450
chr1	39699200	39699550
chr1	39910200	39910275
chr1	40612050	40612250
chr1	40659575	40659900
chr1	40710125	40710400
chr1	40750025	40750225
chr1	40785025	40785475
chr1	42708175	42708200
chr1	43037225	43037350
chr1	43042900	43043075
chr1	43086150	43086450
chr1	43155925	43156100
chr1	43204425	43204800
chr1	43341275	43341350
chr1	43418975	43419000
chr1	43643125	43643375
chr1	43643925	43643975
chr1	43967250	43967450
chr1	44749900	44750075
chr1	45849700	45849775
chr1	50915450	50915675
chr1	50944500	50944675
chr1	51187850	51188200
chr1	51234600	51234850
chr1	51340725	51340825
chr1	51422875	51422950
chr1	51649300	51649325
chr1	52061200	52061225
chr1	52399225	52399450
chr1	52708750	52708775
chr1	52916550	52916625
chr1	53030025	53030100
chr1	53736050	53736150
chr1	53758700	53758850
chr1	53768675	53769000
chr1	53773650	53773975
chr1	53790600	53790825
chr1	53801325	53801575
chr1	53832550	53832575
chr1	54774900	54775150
chr1	54869400	54869550
chr1	55075500	55075575
chr1	55146500	55146725
chr1	55146975	55147125
chr1	55161850	55162025
chr1	55181675	55181850
chr1	55398725	55398750
chr1	55468600	55468800
chr1	55563475	55563700
chr1	55738800	55738975
chr1	56777900	56778000
chr1	57169500	57169550
chr1	57332425	57332800
chr1	57374425	57374475
chr1	57381525	57381750
chr1	57385550	57385600
chr1	57455275	57455500
chr1	57516700	57516925
chr1	57545575	57545825
chr1	57578625	57578725
chr1	58248225	58248525
chr1	59107575	59107800
chr1	59139575	59139675
chr1	59320850	59321100
chr1	59321975	59322125
chr1	59329000	59329225
chr1	59354200	59354375
chr1	59362625	59362875
chr1	59378675	59378850
chr1	59395625	59395825
chr1	59409750	59409825
chr1	59420300	59420450
chr1	59953425	59953600
chr1	60723125	60723300
chr1	60861150	60861375
chr1	62452800	62452925
chr1	62641125	62641200
chr1	62666475	62666650
chr1	62708700	62708850
chr1	62714475	62714650
chr1	62718275	62718650
chr1	62721850	62722075
chr1	62760275	62760625
chr1	62762300	62762850
chr1	62773000	62773150
chr1	62795150	62795400
chr1	62911050	62911250
chr1	63125200	63125350
chr1	63133725	63133975
chr1	63173625	63174425
chr1	63329725	63330125
chr1	63484575	63484600
chr1	63562525	63562825
chr1	64056125	64056150
chr1	64130325	64130550
chr1	64543400	64543775
chr1	64544450	64544525
chr1	64549775	64549975
chr1	64722325	64722375
chr1	66633775	66634125
chr1	66749400	66749450
chr1	66855300	66855500
chr1	66874250	66874400
chr1	66884375	66884575
chr1	66890625	66890850
chr1	66898150	66898300
chr1	66918425	66918525
chr1	70930975	70931000
chr1	71033125	71033450
chr1	71821000	71821450
chr1	72147825	72148075
chr1	72333875	72334125
chr1	72384075	72384175
chr1	72526650	72526800
chr1	72716650	72716850
chr1	72730325	72730625
chr1	72758650	72758825
chr1	72781350	72781450
chr1	72797650	72797800
chr1	72884650	72885400
chr1	72893450	72893950
chr1	72899575	72899925
chr1	72902600	72903050
chr1	72973975	72974575
chr1	72988350	72988650
chr1	72989975	72990025
chr1	73086675	73086850
chr1	73175475	73175800
chr1	73205550	73205750
chr1	73218725	73218750
chr1	73241800	73241850
chr1	73294500	73294850
chr1	73691750	73692125
chr1	73705150	73705225
chr1	73753975	73754200
chr1	73757525	73758125
chr1	73848500	73848750
chr1	73884450	73884700
chr1	73895425	73895550
chr1	73907375	73907450
chr1	73931875	73932150
chr1	73934650	73934950
chr1	73941700	73941800
chr1	73962050	73962350
chr1	73982600	73982925
chr1	74182150	74182225
chr1	74228850	74229200
chr1	74249725	74249900
chr1	74259200	74259225
chr1	74265750	74266025
chr1	74317825	74317850
chr1	74471825	74472100
chr1	74518375	74518425
chr1	74534425	74534625
chr1	74680475	74680900
chr1	74682000	74682275
chr1	74682700	74682825
chr1	74687400	74687750
chr1	74723375	74723650
chr1	74724600	74724650
chr1	74730700	74731050
chr1	74736300	74736525
chr1	74882150	74882250
chr1	74973650	74973950
chr1	75063000	75063125
chr1	75101525	75101875
chr1	75227475	75228300
chr1	75242550	75242775
chr1	75243200	75243600
chr1	75253650	75253750
chr1	75254575	75254725
chr1	75263075	75263450
chr1	75276525	75276550
chr1	75282250	75282275
chr1	75283650	75283700
chr1	75291525	75291600
chr1	75330950	75331125
chr1	75350825	75350875
chr1	75389525	75390000
chr1	75415675	75416225
chr1	75429075	75429300
chr1	75432375	75432750
chr1	75433125	75433200
chr1	75438850	75439150
chr1	75439375	75439525
chr1	75442750	75442900
chr1	75472150	75472300
chr1	75491875	75492075
chr1	77344025	77344175
chr1	78064975	78065325
chr1	78415375	78415825
chr1	78420625	78421100
chr1	78421625	78421875
chr1	78422375	78422575
chr1	78492575	78492775
chr1	78537125	78537150
chr1	78624150	78624600
chr1	79640775	79640850
chr1	79897725	79897950
chr1	80100200	80100525
chr1	80103850	80104200
chr1	81428825	81429025
chr1	81623500	81623800
chr1	81674375	81674625
chr1	81766025	81766225
chr1	81792875	81792925
chr1	81857500	81857625
chr1	81990400	81990450
chr1	82136600	82136675
chr1	82169150	82169300
chr1	82195875	82196150
chr1	82199450	82199625
chr1	82513500	82513850
chr1	87731975	87732000
chr1	87744300	87744525
chr1	87849525	87849775
chr1	87886175	87886375
chr1	88057525	88057600
chr1	88131375	88131600
chr1	88131950	88132250
chr1	88265575	88265950
chr1	88274100	88274125
chr1	88301850	88302000
chr1	88336675	88336950
chr1	88340600	88340950
chr1	88342125	88342500
chr1	88418375	88418525
chr1	88589300	88589550
chr1	88832850	88832900
chr1	88881825	88882225
chr1	88882550	88882725
chr1	89016025	89016150
chr1	89021600	89021975
chr1	89035700	89035900
chr1	89036625	89037000
chr1	89102125	89102225
chr1	89132100	89132350
chr1	89158550	89158850
chr1	89317725	89317975
chr1	89425450	89425650
chr1	89438650	89439175
chr1	89667750	89667900
chr1	89678300	89678400
chr1	89712050	89712275
chr1	90085950	90086350
chr1	90088725	90088800
chr1	90090950	90090975
chr1	90098525	90098575
chr1	90116275	90116350
chr1	90309500	90309575
chr1	90489600	90489825
chr1	90523750	90523850
chr1	90533550	90533650
chr1	90594925	90595300
chr1	90595700	90595950
chr1	90596550	90596700
chr1	90722300	90722450
chr1	90755300	90755575
chr1	90767025	90767200
chr1	90945475	90945675
chr1	90948225	90948675
chr1	90951525	90951750
chr1	91002350	91002925
chr1	91083000	91083250
chr1	91147025	91147150
chr1	91244350	91244525
chr1	91286900	91287100
chr1	91302700	91302875
chr1	91341150	91341400
chr1	91352675	91352875
chr1	91353175	91353425
chr1	91369625	91370125
chr1	91401750	91401875
chr1	91406825	91407025
chr1	91433975	91434250
chr1	91468850	91469150
chr1	91556175	91556375
chr1	91718750	91718775
chr1	91987800	91988100
chr1	91992775	91993050
chr1	91993650	91994075
chr1	91995500	91995900
chr1	92044175	92044225
chr1	92046225	92046375
chr1	92059725	92059750
chr1	92104500	92104825
chr1	92169000	92169300
chr1	92284850	92284900
chr1	92327925	92328050
chr1	92380800	92380825
chr1	92500875	92500950
chr1	92551175	92551300
chr1	92553800	92554025
chr1	92564550	92564925
chr1	92606200	92606400
chr1	92803975	92804225
chr1	92805300	92805625
chr1	92829075	92829375
chr1	92834025	92834075
chr1	92834400	92834500
chr1	92853025	92853100
chr1	92853850	92853925
chr1	92862100	92862125
chr1	92862950	92863250
chr1	92869025	92869100
chr1	92883000	92883325
chr1	92890525	92890550
chr1	92891550	92891800
chr1	92894500	92894700
chr1	92895900	92895925
chr1	92929300	92929400
chr1	93011250	93011450
chr1	93040275	93040525
chr1	93047350	93047450
chr1	93078750	93078975
chr1	93167875	93168075
chr1	93186575	93186825
chr1	93203675	93204175
chr1	93229275	93229525
chr1	93243625	93243900
chr1	93244400	93244850
chr1	93281325	93281600
chr1	93289425	93289475
chr1	93289875	93289900
chr1	93314175	93314300
chr1	93364100	93364150
chr1	93431100	93431225
chr1	93750600	93750750
chr1	93778000	93778075
chr1	93846700	93846950
chr1	93885575	93885900
chr1	93929900	93930300
chr1	93946725	93946875
chr1	93957875	93958025
chr1	93960950	93961100
chr1	94033150	94033350
chr1	94114675	94114800
chr1	94171525	94171575
chr1	94173800	94174575
chr1	94468550	94468925
chr1	94479275	94479350
chr1	94506950	94507175
chr1	94511525	94511550
chr1	94513525	94513900
chr1	94529400	94529825
chr1	94533625	94533775
chr1	94534500	94534700
chr1	94538925	94539250
chr1	94571550	94571800
chr1	94586450	94586650
chr1	94603075	94603225
chr1	94606350	94607125
chr1	94613075	94613575
chr1	94617475	94618025
chr1	94621075	94621350
chr1	94644850	94645000
chr1	94646350	94646375
chr1	94663125	94663400
chr1	94669650	94669950
chr1	94708100	94708200
chr1	94712425	94712625
chr1	94737150	94737475
chr1	94742275	94742450
chr1	94765000	94765025
chr1	95057775	95058125
chr1	95088050	95088200
chr1	95136125	95136375
chr1	95342900	95343000
chr1	95464800	95465075
chr1	95517025	95517325
chr1	95865675	95865800
chr1	97098450	97098825
chr1	99491150	99491475
chr1	99999825	100000050
chr1	107774800	107774900
chr1	107891400	107891425
chr1	107893475	107893650
chr1	108054275	108054325
chr1	108181700	108181775
chr1	108214125	108214400
chr1	108256175	108256425
chr1	108454825	108455150
chr1	120187250	120187375
chr1	120236925	120237025
chr1	120272050	120272250
chr1	120273025	120273350
chr1	120311250	120311275
chr1	120829300	120829325
chr1	121080150	121080200
chr1	121084600	121084700
chr1	121127925	121128050
chr1	121321600	121321775
chr1	121352450	121352475
chr1	121468675	121468825
chr1	121665100	121665250
chr1	121730150	121730175
chr1	121852650	121852775
chr1	121866150	121866450
chr1	121872050	121872225
chr1	121882650	121882925
chr1	121898800	121898975
chr1	121947575	121947725
chr1	122073225	122073475
chr1	122092625	122092850
chr1	122102175	122102350
chr1	122202475	122202675
chr1	122499425	122499575
chr1	122749050	122749400
chr1	122793725	122793975
chr1	122802250	122802500
chr1	122902175	122902450
chr1	123299100	123299400
chr1	127263550	127263575
chr1	127369975	127370075
chr1	127532675	127532700
chr1	127636225	127636275
chr1	128312200	128312700
chr1	128424950	128425200
chr1	128453750	128454125
chr1	128483975	128484150
chr1	128488250	128488475
chr1	129166625	129167025
chr1	129176325	129176350
chr1	129636750	129636825
chr1	129661275	129661600
chr1	129773625	129773800
chr1	130272000	130272400
chr1	130336425	130336975
chr1	130360425	130360450
chr1	130394775	130395125
chr1	130514800	130514975
chr1	130610350	130610450
chr1	130614525	130614600
chr1	130614900	130615175
chr1	130684475	130684900
chr1	131533225	131533575
chr1	131665450	131665600
chr1	132888500	132888625
chr1	132890375	132890825
chr1	132906350	132906675
chr1	132913550	132913650
chr1	133011975	133012150
chr1	133023325	133023550
chr1	133173625	133173675
chr1	133187150	133187375
chr1	133259375	133259700
chr1	133293575	133293600
chr1	133407975	133408150
chr1	133487150	133487250
chr1	133551225	133551300
chr1	133578700	133579075
chr1	133582675	133582800
chr1	133913725	133913875
chr1	133923050	133923425
chr1	133948925	133949025
chr1	133949425	133949825
chr1	134146825	134147125
chr1	134192050	134192200
chr1	134198400	134198575
chr1	134212575	134212675
chr1	134217800	134217975
chr1	134218275	134218325
chr1	134244900	134245125
chr1	134593925	134594050
chr1	134679425	134679650
chr1	134680825	134681200
chr1	134745650	134746225
chr1	134896700	134897025
chr1	134899525	134899750
chr1	134911475	134911750
chr1	134998900	134998925
chr1	135050025	135050050
chr1	135053875	135054000
chr1	135139650	135139750
chr1	135452725	135452875
chr1	135593975	135594375
chr1	135641800	135642175
chr1	135707975	135708225
chr1	135709525	135710025
chr1	135717400	135717500
chr1	135724650	135724775
chr1	135757900	135758225
chr1	135758500	135758550
chr1	135822025	135822125
chr1	135877725	135877775
chr1	135887700	135888175
chr1	135894450	135894650
chr1	135909475	135909500
chr1	135913025	135913300
chr1	135949875	135950050
chr1	135976775	135977050
chr1	135977800	135978150
chr1	136009625	136009750
chr1	136011575	136011775
chr1	136012050	136013100
chr1	136061400	136062200
chr1	136082375	136082475
chr1	136092350	136092425
chr1	136099600	136099850
chr1	136102225	136102450
chr1	136105900	136106525
chr1	136113825	136113925
chr1	136118925	136119125
chr1	136123750	136124200
chr1	136137125	136137525
chr1	136148825	136148900
chr1	136149175	136149625
chr1	136151000	136151100
chr1	136224700	136224750
chr1	136228150	136228425
chr1	136675150	136675400
chr1	136725925	136726175
chr1	136728400	136728425
chr1	136754850	136754875
chr1	136771950	136772150
chr1	136870550	136870800
chr1	136902500	136902800
chr1	136906075	136906350
chr1	136907475	136907550
chr1	136983825	136984000
chr1	137034125	137034225
chr1	137064975	137065150
chr1	137139825	137139900
chr1	137163375	137163600
chr1	137164475	137164500
chr1	137191575	137191775
chr1	137195200	137195225
chr1	137252300	137252550
chr1	137307650	137307725
chr1	137340775	137340850
chr1	137347400	137347775
chr1	137351725	137352050
chr1	137358525	137358875
chr1	137361350	137361475
chr1	137380350	137380600
chr1	137384575	137384775
chr1	137391100	137391300
chr1	137407275	137407525
chr1	137442725	137442800
chr1	137476275	137476425
chr1	137478400	137478600
chr1	137484800	137484950
chr1	137492250	137492300
chr1	137497550	137497850
chr1	137514700	137515100
chr1	137515800	137515825
chr1	137557550	137557850
chr1	137595300	137595425
chr1	137595700	137595950
chr1	137611300	137611650
chr1	137614925	137615175
chr1	137630200	137630425
chr1	137637275	137637300
chr1	137638300	137638450
chr1	137650525	137650900
chr1	137652375	137652650
chr1	137681300	137681575
chr1	137709800	137710075
chr1	137741050	137741200
chr1	137742275	137742650
chr1	137746300	137746400
chr1	137758200	137758275
chr1	137760175	137760525
chr1	137765350	137765600
chr1	137800575	137800725
chr1	137806475	137806625
chr1	137813975	137814300
chr1	137824175	137824475
chr1	137866900	137866950
chr1	137868025	137868200
chr1	137868925	137869250
chr1	137871250	137871325
chr1	137883075	137883400
chr1	137952925	137953025
chr1	137989350	137989575
chr1	137990600	137990825
chr1	138044625	138045025
chr1	138360100	138360175
chr1	138731925	138732050
chr1	138744025	138744150
chr1	139191225	139191400
chr1	139789925	139790050
chr1	140142550	140142675
chr1	140412550	140412850
chr1	140438925	140439125
chr1	140779675	140779800
chr1	140990650	140990750
chr1	141009125	141009350
chr1	141051525	141051675
chr1	141163250	141163375
chr1	145286650	145286875
chr1	145539250	145539325
chr1	145766275	145766450
chr1	145940775	145941025
chr1	146665400	146665450
chr1	149105850	149106000
chr1	152894275	152894325
chr1	153013200	153013325
chr1	153479950	153480050
chr1	153518100	153518200
chr1	153608250	153608450
chr1	153705525	153705775
chr1	153965525	153965775
chr1	154318500	154318625
chr1	154403025	154403175
chr1	154854200	154854375
chr1	154870100	154870400
chr1	154919275	154919700
chr1	155070375	155070650
chr1	155263875	155263950
chr1	155318500	155318825
chr1	155403675	155403900
chr1	155427550	155427675
chr1	155429725	155430025
chr1	155462850	155462900
chr1	155465650	155466125
chr1	155467250	155467450
chr1	155495475	155495875
chr1	155508425	155508575
chr1	155685075	155685125
chr1	155731650	155732000
chr1	155912425	155912475
chr1	155918775	155918875
chr1	155937550	155937825
chr1	156605725	156605800
chr1	156745700	156745825
chr1	156853975	156854075
chr1	156871650	156871775
chr1	156884750	156885075
chr1	156963300	156963425
chr1	156972200	156972650
chr1	156974725	156975075
chr1	156975300	156975325
chr1	156992200	156992550
chr1	156996100	156996700
chr1	156998875	156999025
chr1	156999750	156999975
chr1	157002250	157002400
chr1	157289625	157289725
chr1	157409325	157409375
chr1	157412500	157412550
chr1	157809075	157809300
chr1	157836850	157837000
chr1	158331675	158332025
chr1	158494300	158494450
chr1	158496825	158497125
chr1	158504300	158504500
chr1	158511150	158511425
chr1	158615950	158616100
chr1	158767825	158768100
chr1	158800575	158800900
chr1	158834175	158834275
chr1	158838975	158839175
chr1	158841325	158841650
chr1	158873425	158873625
chr1	158905075	158905350
chr1	158917950	158918175
chr1	158938200	158938450
chr1	159343325	159343600
chr1	159545775	159546150
chr1	161072425	161072575
chr1	161225225	161225500
chr1	162143950	162144000
chr1	162368050	162368400
chr1	162528950	162529125
chr1	162529850	162529900
chr1	163344550	163344750
chr1	163571475	163571725
chr1	163940450	163940650
chr1	164696625	164696925
chr1	165058475	165058725
chr1	165088550	165088725
chr1	165528775	165528800
chr1	165545325	165545650
chr1	165588150	165588275
chr1	166263025	166263150
chr1	166409075	166409100
chr1	166624650	166624675
chr1	166635425	166635550
chr1	166792200	166792775
chr1	166849125	166849350
chr1	166947325	166947700
chr1	166969175	166969300
chr1	166995650	166995775
chr1	167020225	167020375
chr1	167030825	167031175
chr1	167297875	167298000
chr1	167455150	167455300
chr1	167513725	167513925
chr1	167514275	167514550
chr1	167712375	167712450
chr1	167851375	167851400
chr1	167880575	167880775
chr1	167885925	167885975
chr1	167926450	167926575
chr1	167927075	167927250
chr1	167964525	167964625
chr1	168119425	168119600
chr1	168216875	168216900
chr1	168648125	168648325
chr1	168853050	168853100
chr1	169106500	169106875
chr1	169435075	169435300
chr1	169751625	169751925
chr1	170034400	170034425
chr1	170253825	170254050
chr1	170580125	170580400
chr1	171222600	171222625
chr1	171343175	171343325
chr1	171513525	171513725
chr1	171847900	171848125
chr1	171896225	171896250
chr1	172492175	172492675
chr1	172494625	172494925
chr1	172502050	172502150
chr1	172507050	172507100
chr1	172538975	172539100
chr1	173124475	173124550
chr1	173368325	173368350
chr1	173886225	173886375
chr1	174056575	174056725
chr1	174126025	174126175
chr1	174134550	174134725
chr1	174201625	174201700
chr1	174213050	174213250
chr1	174339150	174339400
chr1	174343800	174343875
chr1	174469375	174469425
chr1	177768150	177768375
chr1	178766550	178766650
chr1	178770225	178770325
chr1	178845675	178845725
chr1	178847350	178847450
chr1	178848325	178848675
chr1	178851050	178851175
chr1	178853425	178853600
chr1	178987325	178987375
chr1	179278175	179278675
chr1	179282175	179282400
chr1	179392175	179392675
chr1	179459925	179460350
chr1	179471000	179471075
chr1	179476925	179477150
chr1	179479500	179479650
chr1	179479975	179480025
chr1	179480375	179480575
chr1	179482775	179483225
chr1	180364625	180365000
chr1	180697475	180697500
chr1	181057800	181057875
chr1	181075375	181075575
chr1	181404350	181404400
chr1	181422375	181422725
chr1	181446500	181446800
chr1	181546200	181546275
chr1	181661325	181661350
chr1	181681500	181681775
chr1	181763000	181763125
chr1	182008650	182008925
chr1	182020600	182020675
chr1	182023075	182023275
chr1	182031700	182031850
chr1	182032875	182032950
chr1	182037575	182037775
chr1	182047325	182047700
chr1	182088150	182088175
chr1	182120900	182121000
chr1	182121250	182121400
chr1	182149425	182149725
chr1	182299125	182299550
chr1	182347125	182347525
chr1	182441375	182441400
chr1	182443625	182443725
chr1	182614500	182614700
chr1	182771775	182771875
chr1	182782500	182782550
chr1	183069350	183069625
chr1	183092250	183092400
chr1	183092975	183093375
chr1	183189300	183189325
chr1	183386875	183387025
chr1	183389200	183389400
chr1	183389800	183390000
chr1	183663525	183663625
chr1	183725675	183725700
chr1	183830300	183830500
chr1	183889700	183889900
chr1	183891850	183892125
chr1	183935875	183936000
chr1	183947325	183947525
chr1	183952750	183953075
chr1	183961200	183961325
chr1	184178275	184178425
chr1	184326475	184326775
chr1	184352100	184352150
chr1	184364825	184364850
chr1	184457250	184457450
chr1	184499475	184499500
chr1	184745200	184745450
chr1	185570225	185570550
chr1	185605875	185606100
chr1	185606625	185606900
chr1	185832250	185832350
chr1	185872175	185872550
chr1	186085350	186085700
chr1	186277325	186277625
chr1	186376300	186376650
chr1	186408675	186409000
chr1	186587075	186587225
chr1	186623625	186624000
chr1	186738950	186739000
chr1	186930650	186930975
chr1	187288800	187288925
chr1	187442250	187442350
chr1	187587950	187588000
chr1	187610300	187610400
chr1	187755025	187755325
chr1	187890250	187890500
chr1	187951175	187951400
chr1	188013650	188013850
chr1	188044050	188044100
chr1	188100550	188100900
chr1	188106550	188106750
chr1	188108500	188108750
chr1	188149650	188149700
chr1	188359675	188359725
chr1	188396275	188396450
chr1	188416050	188416525
chr1	188440675	188440875
chr1	188450000	188450325
chr1	191661300	191661400
chr1	191828000	191828275
chr1	191829525	191829750
chr1	191833875	191833975
chr1	191862100	191862475
chr1	191943225	191943500
chr1	191951200	191951375
chr1	192464500	192464600
chr1	192474275	192474475
chr1	192673200	192673600
chr1	192677850	192677925
chr1	192955075	192955425
chr1	192983625	192984000
chr1	192999975	193000500
chr1	193002500	193002600
chr1	193041375	193041400
chr1	193136050	193136375
chr1	193199325	193199425
chr1	193276700	193276750
chr1	193326375	193326550
chr1	193342175	193342325
chr1	193362825	193363050
chr1	193503175	193503250
chr1	193762300	193762550
chr1	193770900	193771175
chr1	193789850	193790225
chr1	193837425	193837475
chr1	194437250	194437450
chr1	194456500	194456550
chr1	194489950	194490225
chr1	194499625	194499800
chr1	194500100	194500300
chr1	194507200	194507750
chr1	194541375	194541775
chr1	194555075	194555100
chr1	194555475	194555700
chr1	194786575	194786600
chr1	194787825	194787875
chr1	194789925	194790200
chr1	194830025	194830050
chr1	194857525	194857550
chr1	194870125	194870225
chr1	194874925	194875075
chr1	194890050	194890275
chr1	194898275	194899000
chr1	194904725	194904825
chr1	194973625	194973900
chr1	194991525	194991650
chr1	195016825	195017050
chr1	195017750	195018150
chr1	195039075	195039400
chr1	195045800	195046000
chr1	195047725	195047825
chr1	195050825	195050975
chr1	195082625	195082900
chr1	195090400	195090625
chr1	195099850	195099925
chr1	195222825	195222900
chr1	195432700	195432875
chr1	196320400	196320775
chr1	196323500	196323525
chr1	196330225	196330300
chr1	196382850	196383100
chr1	196440625	196440875
chr1	196443775	196443825
chr1	196447650	196447925
chr1	196677300	196677450
chr3	5193600	5193625
chr3	7349625	7349700
chr3	7352925	7353075
chr3	7356425	7356575
chr3	7388875	7389025
chr3	7436325	7436600
chr3	8681425	8681750
chr3	8700475	8700750
chr3	8723975	8724050
chr3	8813950	8814275
chr3	8833825	8834200
chr3	8918725	8918950
chr3	8985450	8985475
chr3	9021575	9021750
chr3	9157275	9157575
chr3	9172600	9173000
chr3	9235000	9235125
chr3	9388625	9388675
chr3	9444775	9445025
chr3	9483850	9484100
chr3	9815475	9815575
chr3	9995725	9995925
chr3	10377950	10377975
chr3	10428875	10429000
chr3	14656425	14656450
chr3	14763925	14764200
chr3	14764425	14764775
chr3	14837100	14837350
chr3	14863200	14863300
chr3	15030975	15031050
chr3	15074925	15075125
chr3	16370600	16370675
chr3	19429175	19429250
chr3	19454850	19455125
chr3	19457025	19457200
chr3	19599850	19599975
chr3	19600550	19600675
chr3	19758925	19759275
chr3	19855675	19855775
chr3	19886175	19886400
chr3	20087225	20087300
chr3	20853075	20853125
chr3	20967625	20967650
chr3	20969075	20969275
chr3	20985350	20985625
chr3	21463325	21463450
chr3	21715825	21716125
chr3	21841350	21841500
chr3	21961325	21961575
chr3	21962800	21963175
chr3	21989125	21989525
chr3	22010100	22010450
chr3	22306300	22306600
chr3	27345125	27345225
chr3	27373925	27374125
chr3	27694750	27694950
chr3	27696700	27696900
chr3	27900150	27900300
chr3	27910000	27910175
chr3	28090375	28090750
chr3	28096100	28096250
chr3	28130150	28130450
chr3	28169225	28169325
chr3	28411000	28411375
chr3	28524900	28525150
chr3	28608175	28608475
chr3	28659100	28659425
chr3	28770475	28770600
chr3	30914100	30914375
chr3	30955100	30955225
chr3	31284925	31285025
chr3	32698050	32698400
chr3	34182475	34182675
chr3	34212500	34212825
chr3	36592400	36592475
chr3	36667125	36667300
chr3	36742825	36743200
chr3	36867500	36867675
chr3	37319825	37320200
chr3	37392950	37393050
chr3	37395725	37395850
chr3	37570125	37570225
chr3	37840900	37841100
chr3	37864300	37864500
chr3	37939925	37940075
chr3	37997175	37997700
chr3	38036625	38036675
chr3	38050575	38050600
chr3	38066900	38067325
chr3	38200775	38200900
chr3	38206375	38206575
chr3	38207350	38207500
chr3	38276050	38276450
chr3	38413025	38413350
chr3	38424075	38424425
chr3	38426225	38426475
chr3	38471700	38472100
chr3	38651750	38652025
chr3	38658550	38658700
chr3	38769875	38770100
chr3	38824900	38825125
chr3	40791150	40791325
chr3	40842225	40842425
chr3	41118800	41118850
chr3	41277650	41277700
chr3	41278700	41278975
chr3	41279475	41279850
chr3	41290875	41291175
chr3	41292025	41292125
chr3	41331650	41331775
chr3	41456075	41456225
chr3	41462900	41463125
chr3	41628200	41628225
chr3	41671375	41671575
chr3	41680275	41680475
chr3	41686125	41686425
chr3	41702225	41702425
chr3	45393625	45393950
chr3	49728500	49728750
chr3	49738575	49738750
chr3	50201825	50201975
chr3	50378700	50379025
chr3	50403675	50403750
chr3	50930225	50930450
chr3	51285375	51285675
chr3	51356400	51356450
chr3	51358250	51358350
chr3	51504600	51504800
chr3	51593450	51593800
chr3	51797000	51797075
chr3	51970000	51970325
chr3	52157900	52158075
chr3	52190375	52190400
chr3	52267775	52267975
chr3	52419900	52419925
chr3	52457200	52457400
chr3	52510800	52511025
chr3	52623600	52623700
chr3	52625575	52625700
chr3	52661800	52662000
chr3	52691025	52691675
chr3	52693450	52693725
chr3	52726950	52727000
chr3	52773200	52773550
chr3	52796725	52797075
chr3	52882200	52882475
chr3	52925600	52925850
chr3	52938000	52938125
chr3	52967800	52967875
chr3	53063225	53063375
chr3	53504125	53504250
chr3	53565350	53565700
chr3	53864875	53864900
chr3	53951450	53951525
chr3	54075500	54075625
chr3	54895650	54895875
chr3	55167650	55167825
chr3	55185925	55186175
chr3	55186950	55187225
chr3	55219600	55219750
chr3	55265250	55265500
chr3	55279600	55279950
chr3	55295575	55295775
chr3	55314600	55315350
chr3	55332250	55332275
chr3	55338575	55338900
chr3	55348050	55348300
chr3	55358350	55358600
chr3	55762300	55762450
chr3	56271875	56271900
chr3	56524975	56525275
chr3	57584400	57584750
chr3	57608025	57608125
chr3	57623700	57624000
chr3	57664525	57664800
chr3	57673975	57674150
chr3	57740525	57740725
chr3	58112650	58113175
chr3	58256450	58256475
chr3	58725025	58725200
chr3	58765575	58765800
chr3	58779950	58780600
chr3	58812825	58813025
chr3	60476600	60476775
chr3	60691725	60691800
chr3	61086025	61086350
chr3	61156300	61156425
chr3	61335275	61335550
chr3	61451475	61451675
chr3	62500800	62500850
chr3	65217600	65217850
chr3	65387275	65387375
chr3	65562575	65562925
chr3	65566225	65566400
chr3	65568675	65568725
chr3	65747300	65747450
chr3	65758300	65758350
chr3	65890250	65890350
chr3	65959175	65959200
chr3	66010525	66010750
chr3	66168825	66168875
chr3	68594725	68595025
chr3	68596675	68596900
chr3	68664650	68664675
chr3	68671975	68672200
chr3	68696775	68697125
chr3	68697975	68698175
chr3	68764875	68764900
chr3	68847450	68847650
chr3	68983475	68983625
chr3	69256725	69256925
chr3	69314575	69314625
chr3	69404275	69404375
chr3	69613175	69613350
chr3	75946750	75946925
chr3	79264675	79264800
chr3	79279025	79279100
chr3	79324000	79324175
chr3	80960125	80960175
chr3	81131450	81131700
chr3	81473700	81473925
chr3	81996550	81996800
chr3	82004275	82004300
chr3	83376625	83376650
chr3	83454675	83454900
chr3	83780450	83780775
chr3	83785775	83785825
chr3	84020575	84020750
chr3	84039875	84039975
chr3	84048525	84048825
chr3	84074150	84074350
chr3	84126175	84126325
chr3	84126675	84126725
chr3	84286600	84286675
chr3	84306925	84306950
chr3	84382650	84382850
chr3	84391300	84391500
chr3	84495500	84495600
chr3	84668400	84668625
chr3	84725825	84725875
chr3	84782525	84782775
chr3	84794525	84794725
chr3	84855375	84855675
chr3	85011175	85011450
chr3	85214500	85214850
chr3	85295825	85296150
chr3	85360900	85361175
chr3	85555700	85555725
chr3	85715850	85716200
chr3	85719650	85719875
chr3	85801900	85802075
chr3	85945300	85945500
chr3	85973425	85973450
chr3	86014350	86014400
chr3	86038575	86038975
chr3	86309400	86309850
chr3	87852275	87852475
chr3	88058250	88058550
chr3	88059625	88059800
chr3	88064600	88064625
chr3	88069200	88069525
chr3	88069825	88070375
chr3	88224600	88224725
chr3	88229975	88230225
chr3	88231250	88231525
chr3	88233350	88233775
chr3	88236300	88236725
chr3	88323500	88323625
chr3	88445725	88445750
chr3	88480375	88480500
chr3	88481275	88481525
chr3	88538725	88538950
chr3	88576200	88576300
chr3	88580825	88581000
chr3	88582650	88583025
chr3	88586125	88586450
chr3	88587125	88587225
chr3	88595900	88595975
chr3	88613650	88613750
chr3	88639450	88639525
chr3	88701950	88701975
chr3	88709150	88709275
chr3	88710275	88710500
chr3	88715900	88716400
chr3	88718075	88718325
chr3	88999850	89000075
chr3	89176650	89177025
chr3	89187450	89187750
chr3	89356950	89357000
chr3	89435750	89435875
chr3	89522150	89522475
chr3	89523400	89523500
chr3	89608400	89608700
chr3	89635650	89635750
chr3	89664775	89665150
chr3	89670175	89670500
chr3	89677250	89677300
chr3	89679550	89679700
chr3	89684150	89684500
chr3	89686975	89687300
chr3	89692125	89692350
chr3	89745575	89746050
chr3	89753050	89753275
chr3	89999075	89999175
chr3	90046525	90046550
chr3	90061125	90061350
chr3	90155500	90155625
chr3	90158375	90158450
chr3	90181400	90181425
chr3	90317650	90318025
chr3	90351625	90351650
chr3	90623550	90623750
chr3	90672825	90673000
chr3	93654500	93654775
chr3	94457050	94457350
chr3	94460725	94460850
chr3	94489825	94490125
chr3	94648750	94648775
chr3	95043700	95044050
chr3	95074825	95074875
chr3	95113150	95113375
chr3	95128150	95128200
chr3	95143550	95143775
chr3	95215000	95215025
chr3	95248925	95249125
chr3	95249375	95249775
chr3	95314725	95314950
chr3	95315675	95315725
chr3	95323125	95323400
chr3	95368725	95369025
chr3	95378925	95379125
chr3	95393325	95393450
chr3	95519525	95519650
chr3	95780825	95780925
chr3	95785500	95785850
chr3	95787550	95787625
chr3	96033775	96034050
chr3	96036375	96036625
chr3	96074375	96074775
chr3	96118475	96118750
chr3	96143100	96143300
chr3	96316450	96316750
chr3	96363450	96363525
chr3	96609850	96610175
chr3	96610425	96610450
chr3	96640600	96641025
chr3	96643400	96643425
chr3	96686500	96686550
chr3	96749050	96749175
chr3	96874025	96874175
chr3	96898775	96898850
chr3	96945425	96945450
chr3	96958100	96958300
chr3	96990450	96990750
chr3	97048975	97049275
chr3	97092625	97092800
chr3	97124025	97124100
chr3	97136675	97136850
chr3	97137700	97137850
chr3	97772250	97772425
chr3	97853100	97853450
chr3	97886875	97886900
chr3	97910675	97910925
chr3	97953525	97953575
chr3	97960275	97960525
chr3	98010800	98010825
chr3	98020325	98020675
chr3	98025225	98025300
chr3	98027800	98027925
chr3	98047475	98047675
chr3	98094725	98094825
chr3	98109775	98110050
chr3	98111275	98111625
chr3	98113125	98113200
chr3	98114400	98114525
chr3	98121725	98121875
chr3	98125600	98125650
chr3	98131800	98131850
chr3	98424725	98424950
chr3	98459600	98459775
chr3	98463775	98463925
chr3	99383875	99384250
chr3	99419375	99419625
chr3	99421625	99421725
chr3	99423400	99423550
chr3	99795150	99795175
chr3	99940400	99940675
chr3	99944200	99944500
chr3	99951950	99951975
chr3	99980025	99980225
chr3	99983825	99983850
chr3	100492300	100492325
chr3	100592900	100592925
chr3	101136600	101136750
chr3	101140325	101140550
chr3	101199250	101199575
chr3	101224925	101225050
chr3	101239675	101239900
chr3	101259825	101259850
chr3	101271050	101271175
chr3	101273400	101273725
chr3	101341550	101341575
chr3	101456475	101456550
chr3	101483750	101483800
chr3	101494975	101495200
chr3	101505925	101506025
chr3	101552275	101552475
chr3	101594925	101595275
chr3	101623250	101623575
chr3	101626500	101626875
chr3	101662500	101662700
chr3	101665450	101665800
chr3	101680975	101681275
chr3	101782100	101782175
chr3	101799725	101799950
chr3	101925300	101925575
chr3	101927200	101927400
chr3	101960650	101960925
chr3	102041200	102041225
chr3	102045675	102045775
chr3	102224650	102224875
chr3	102228425	102228550
chr3	102228850	102229200
chr3	102821000	102821025
chr3	103208400	103208725
chr3	103530525	103530825
chr3	103753000	103753200
chr3	103763550	103763600
chr3	103812775	103812825
chr3	104348550	104348950
chr3	104435325	104435650
chr3	104519175	104519475
chr3	104567850	104568175
chr3	104641100	104641375
chr3	104670675	104671025
chr3	104796050	104796350
chr3	104921050	104921175
chr3	104993000	104993375
chr3	105244850	105244925
chr3	105256050	105256175
chr3	105261275	105261325
chr3	105833225	105833625
chr3	105838450	105838650
chr3	105842350	105842375
chr3	105842625	105842875
chr3	105844325	105844875
chr3	105944200	105944400
chr3	107809375	107809450
chr3	107901075	107901150
chr3	107904525	107904775
chr3	107957675	107958125
chr3	107969450	107969700
chr3	108150625	108150875
chr3	108221350	108221500
chr3	108293000	108293050
chr3	108295150	108295225
chr3	108315200	108315500
chr3	108348800	108348950
chr3	108442125	108442350
chr3	108529925	108529950
chr3	108719225	108719600
chr3	108867025	108867325
chr3	108983450	108983475
chr3	108983700	108983850
chr3	108985025	108985075
chr3	109009275	109009300
chr3	109250900	109251100
chr3	109401150	109401350
chr3	109414775	109414975
chr3	109437450	109437650
chr3	109624650	109624875
chr3	110378075	110378275
chr3	115755425	115755500
chr3	115867775	115867975
chr3	116415800	116415975
chr3	116500100	116500200
chr3	116777950	116778125
chr3	116799750	116799775
chr3	116921025	116921425
chr3	116959000	116959075
chr3	116985225	116985400
chr3	118492125	118492575
chr3	119949650	119949825
chr3	120057800	120058075
chr3	121306200	121306525
chr3	121332450	121332600
chr3	121362575	121362600
chr3	121421100	121421200
chr3	121466825	121466900
chr3	121472050	121472675
chr3	121473175	121473300
chr3	121473700	121473950
chr3	121504500	121504575
chr3	121545525	121545550
chr3	121581225	121581350
chr3	121676750	121676850
chr3	121993675	121993825
chr3	122032625	122032800
chr3	122041325	122041400
chr3	122056525	122056875
chr3	122080300	122080700
chr3	122088425	122088725
chr3	122405825	122406425
chr3	122406875	122407225
chr3	122411975	122412225
chr3	122430500	122430800
chr3	122445975	122446225
chr3	122454650	122454675
chr3	122508025	122508325
chr3	122696400	122696450
chr3	122755500	122755575
chr3	122976000	122976150
chr3	123025900	123025975
chr3	123084525	123084800
chr3	123108250	123108600
chr3	123109325	123109425
chr3	123130400	123130425
chr3	123137975	123138225
chr3	123150625	123150775
chr3	123259300	123259375
chr3	123377850	123377875
chr3	125819300	125819575
chr3	126355825	126356150
chr3	127249625	127249975
chr3	127259825	127260250
chr3	127513400	127513475
chr3	127849575	127849675
chr3	127850300	127850325
chr3	127922175	127922200
chr3	128074575	128074750
chr3	128441750	128441925
chr3	128567425	128568125
chr3	128602925	128602950
chr3	128982550	128982800
chr3	129030900	129031200
chr3	129156275	129156600
chr3	129206000	129206225
chr3	129573075	129573325
chr3	129637600	129637625
chr3	129642100	129642275
chr3	129674475	129674775
chr3	129675200	129675350
chr3	129823325	129823675
chr3	129910475	129910725
chr3	129962100	129962125
chr3	130078725	130078925
chr3	130139825	130140075
chr3	130217350	130217550
chr3	130568775	130568975
chr3	130680525	130680800
chr3	130929575	130929950
chr3	131043500	131044050
chr3	131143825	131143850
chr3	132745600	132745700
chr3	132810675	132810850
chr3	132849050	132849125
chr3	132849750	132850000
chr3	132899950	132900250
chr3	132923550	132923700
chr3	133272625	133272825
chr3	133276850	133276875
chr3	133399950	133400100
chr3	133459675	133459925
chr3	133487150	133487400
chr3	133610500	133610800
chr3	135375650	135376250
chr3	135436500	135436600
chr3	135571875	135571900
chr3	136606800	136607225
chr3	136659200	136659450
chr3	136683025	136683075
chr3	137087875	137088100
chr3	137305375	137305625
chr3	137463725	137463825
chr3	137926800	137927050
chr3	137949050	137949100
chr3	137979925	137980000
chr3	137986825	137987300
chr3	138000100	138000425
chr3	138003825	138004125
chr3	138035175	138035325
chr3	138041025	138041375
chr3	138056225	138056350
chr3	138550850	138550925
chr3	138659625	138659975
chr3	138668325	138668375
chr3	139026050	139026225
chr3	141828050	141828325
chr3	142001350	142001450
chr3	142063200	142063250
chr3	143568675	143568700
chr3	144007375	144007725
chr3	144342825	144342850
chr3	144443675	144444000
chr3	144450475	144450575
chr3	144451350	144451375
chr3	144554375	144554675
chr3	144560575	144560950
chr3	144575550	144575800
chr3	144576925	144577025
chr3	144580900	144581300
chr3	144602350	144602675
chr3	144606950	144607275
chr3	144636500	144636700
chr3	144657475	144657750
chr3	145042550	145042650
chr3	145513450	145513475
chr3	145665725	145666000
chr3	145696350	145696450
chr3	145811650	145811725
chr3	145825100	145825125
chr3	145837500	145837675
chr3	145850750	145850850
chr3	146199975	146200075
chr3	146244675	146244975
chr3	146248675	146248975
chr3	146252975	146253050
chr3	146341650	146341975
chr3	146789575	146789925
chr3	147038625	147038750
chr3	147880800	147880975
chr3	148568275	148568575
chr3	148570050	148570125
chr3	148582525	148582650
chr3	148634050	148634275
chr3	148927125	148927175
chr3	149041575	149041675
chr3	151247425	151247450
chr3	151782275	151782450
chr3	151984350	151984525
chr3	152087050	152087175
chr3	152203100	152203400
chr3	152222150	152222450
chr3	152226150	152226450
chr3	152433075	152433350
chr3	152660325	152660400
chr3	154219625	154219800
chr3	154232650	154232825
chr3	154386550	154386575
chr3	157860500	157860575
chr3	159820650	159820875
chr3	159821225	159821600
chr3	159871875	159872075
chr2	3341100	3341400
chr2	3558450	3558625
chr2	3601175	3601475
chr2	3621525	3621600
chr2	3630875	3630925
chr2	3666125	3666175
chr2	4331325	4331475
chr2	4345775	4345950
chr2	4372650	4372675
chr2	4421950	4422025
chr2	4434800	4435200
chr2	4459050	4459400
chr2	4474450	4474550
chr2	4981250	4981350
chr2	5084225	5084375
chr2	5270075	5270375
chr2	5298225	5298575
chr2	5579325	5579450
chr2	6584900	6585125
chr2	6638300	6638700
chr2	6639050	6639175
chr2	6789675	6790025
chr2	6793900	6794075
chr2	6794350	6794750
chr2	6860525	6860600
chr2	6877625	6877900
chr2	6919300	6919500
chr2	6958275	6958450
chr2	7007875	7007900
chr2	9675950	9676100
chr2	9914025	9914200
chr2	9966525	9966725
chr2	11092050	11092225
chr2	11257525	11257575
chr2	11453225	11453325
chr2	12617200	12617325
chr2	13215725	13215900
chr2	13328275	13328350
chr2	14054625	14055025
chr2	14082275	14082550
chr2	16401850	16401875
chr2	16656000	16656300
chr2	17944175	17944550
chr2	17964500	17964675
chr2	18135750	18135950
chr2	18310325	18310675
chr2	18590600	18590750
chr2	18682650	18682825
chr2	18782575	18782700
chr2	18791300	18791500
chr2	18813975	18814125
chr2	18882925	18883225
chr2	18915725	18915800
chr2	19472175	19472350
chr2	19519125	19519475
chr2	19575500	19575650
chr2	20437225	20437400
chr2	20560700	20561075
chr2	20863375	20863400
chr2	20889375	20889625
chr2	21149000	21149200
chr2	22861250	22861275
chr2	22861500	22861775
chr2	22978550	22978575
chr2	24757425	24757475
chr2	24797825	24797925
chr2	25003000	25003100
chr2	25008050	25008175
chr2	25048800	25049100
chr2	25111675	25111975
chr2	25141000	25141150
chr2	25185600	25185925
chr2	25187450	25187500
chr2	25250550	25250650
chr2	25264775	25265025
chr2	25280425	25280450
chr2	25282475	25282850
chr2	25291600	25291775
chr2	25355800	25356000
chr2	25364000	25364275
chr2	25371650	25371775
chr2	25379900	25379975
chr2	25419225	25419400
chr2	25429800	25430000
chr2	25954875	25955125
chr2	25961700	25961750
chr2	26057325	26057350
chr2	26120450	26120700
chr2	26144375	26144400
chr2	26160725	26160950
chr2	26164175	26164475
chr2	26213125	26213250
chr2	26260450	26260775
chr2	26267175	26267200
chr2	26307175	26307600
chr2	26309650	26310050
chr2	26324200	26324425
chr2	26353900	26354175
chr2	26355425	26355625
chr2	26356750	26356975
chr2	26363575	26363850
chr2	26378825	26379000
chr2	26395550	26395700
chr2	26429125	26429375
chr2	26431275	26431525
chr2	26724850	26725175
chr2	26858050	26858350
chr2	26891675	26892025
chr2	26893950	26894300
chr2	26897600	26897950
chr2	26901175	26901450
chr2	26901925	26901975
chr2	26907075	26907250
chr2	26930200	26930525
chr2	26931100	26931375
chr2	26932375	26932500
chr2	26934550	26934925
chr2	26998625	26998750
chr2	27009875	27009925
chr2	27028250	27028325
chr2	27034625	27034775
chr2	27132975	27133025
chr2	27227500	27227775
chr2	27236475	27236675
chr2	27268025	27268175
chr2	27293050	27293675
chr2	27332875	27332975
chr2	27459375	27459575
chr2	27502150	27502525
chr2	27506700	27506900
chr2	27521800	27521975
chr2	27562425	27562450
chr2	27571050	27571350
chr2	27596400	27596725
chr2	27597800	27598000
chr2	27608025	27608200
chr2	27624550	27624925
chr2	27649750	27649800
chr2	27663075	27663125
chr2	27680650	27680700
chr2	27719450	27719475
chr2	27775850	27776075
chr2	27960600	27960925
chr2	28032375	28032550
chr2	28046925	28047150
chr2	28049850	28050525
chr2	28063075	28063175
chr2	28066650	28066750
chr2	28068150	28068500
chr2	28092750	28092900
chr2	28111475	28111500
chr2	28158525	28158750
chr2	28342675	28342875
chr2	28344050	28344075
chr2	28345675	28346200
chr2	28347675	28348100
chr2	28350050	28350375
chr2	28360075	28360250
chr2	28360900	28360925
chr2	28361250	28361625
chr2	28535175	28535325
chr2	28630850	28631150
chr2	28704825	28705175
chr2	28727925	28727950
chr2	28730400	28730700
chr2	28788425	28788750
chr2	28790400	28790500
chr2	28816050	28816375
chr2	28819225	28819400
chr2	29020550	29020625
chr2	29067325	29067675
chr2	29168650	29168975
chr2	29204725	29204875
chr2	29245200	29245225
chr2	29315375	29315675
chr2	29383550	29383700
chr2	29446900	29447175
chr2	29455175	29455275
chr2	29463900	29464075
chr2	29469950	29470225
chr2	29471200	29471225
chr2	29485425	29485475
chr2	29490100	29490350
chr2	29493450	29493700
chr2	29522750	29522775
chr2	29527425	29527800
chr2	29533200	29533375
chr2	29536775	29536850
chr2	29538925	29539000
chr2	29553675	29553925
chr2	29585350	29585400
chr2	29786500	29786600
chr2	29789900	29790100
chr2	29832825	29832925
chr2	29847350	29847400
chr2	29855025	29855325
chr2	30087925	30088100
chr2	30177925	30178125
chr2	30185900	30185925
chr2	30206950	30207075
chr2	30220250	30220350
chr2	30224300	30224875
chr2	30237550	30237750
chr2	30251275	30251575
chr2	30267375	30267600
chr2	30269800	30269850
chr2	30278675	30278950
chr2	30285800	30286125
chr2	30295525	30295750
chr2	30309700	30309975
chr2	30375800	30375950
chr2	30384575	30384850
chr2	30464900	30465100
chr2	30514200	30514450
chr2	30534050	30534150
chr2	30538500	30538775
chr2	30539325	30539550
chr2	30541900	30542200
chr2	30556000	30556075
chr2	30580475	30580625
chr2	30593800	30594000
chr2	30595675	30595950
chr2	30645350	30645675
chr2	30672625	30672975
chr2	30678075	30678175
chr2	30708000	30708025
chr2	30711850	30711975
chr2	30713200	30713275
chr2	30804350	30804550
chr2	30805175	30805250
chr2	30807375	30807550
chr2	30820550	30820750
chr2	30828725	30828775
chr2	31011750	31011900
chr2	31056900	31057350
chr2	31078150	31078225
chr2	31081575	31081950
chr2	31085025	31085225
chr2	31085900	31086000
chr2	31179300	31179575
chr2	31189400	31189475
chr2	31271475	31271850
chr2	31312675	31312825
chr2	31335775	31335850
chr2	31359200	31359450
chr2	31360900	31361000
chr2	31394425	31394625
chr2	31625700	31625725
chr2	31633650	31633750
chr2	31746875	31747225
chr2	31770550	31770725
chr2	31774275	31775100
chr2	31776875	31777000
chr2	31779175	31779625
chr2	31863175	31863325
chr2	31867400	31867750
chr2	31869500	31869600
chr2	31873875	31874125
chr2	31876600	31876625
chr2	31878525	31878825
chr2	31886900	31887300
chr2	31896500	31896575
chr2	31901325	31901675
chr2	31917425	31918200
chr2	31927950	31928150
chr2	31989600	31990250
chr2	31992175	31992225
chr2	31996075	31996700
chr2	31997325	31997525
chr2	32009700	32010000
chr2	32040575	32040875
chr2	32203775	32203800
chr2	32236025	32236275
chr2	32246500	32246550
chr2	32365425	32365450
chr2	32370125	32370350
chr2	32410025	32410200
chr2	32448375	32448750
chr2	32454100	32454200
chr2	32502025	32502200
chr2	32515775	32516200
chr2	32537300	32537350
chr2	32542725	32542925
chr2	32579575	32579800
chr2	32638850	32639175
chr2	32689425	32689725
chr2	32717700	32718025
chr2	32739500	32739750
chr2	32753875	32754000
chr2	32854850	32854950
chr2	32868950	32869300
chr2	32879650	32879875
chr2	32912900	32913100
chr2	32984225	32984375
chr2	32987325	32987475
chr2	32995750	32995875
chr2	33011375	33011675
chr2	33028100	33028350
chr2	33029250	33029350
chr2	33037450	33038050
chr2	33050650	33050775
chr2	33142800	33142925
chr2	33311800	33311900
chr2	33448350	33448500
chr2	33449200	33449250
chr2	33530200	33530300
chr2	33537025	33537150
chr2	33575675	33575850
chr2	33582750	33582825
chr2	33594475	33594850
chr2	33627700	33627925
chr2	33631100	33631400
chr2	33639825	33639900
chr2	33709675	33709750
chr2	33743200	33743225
chr2	33918675	33918775
chr2	33961550	33961800
chr2	34194625	34194750
chr2	34444525	34444875
chr2	34445250	34445450
chr2	34468325	34468400
chr2	34716100	34716250
chr2	34721925	34721975
chr2	34726900	34727200
chr2	35005500	35005525
chr2	35036875	35037150
chr2	35078275	35078500
chr2	35095750	35096000
chr2	35099425	35099500
chr2	35099925	35100075
chr2	35121675	35121775
chr2	35207600	35207775
chr2	35254600	35254700
chr2	35256725	35257075
chr2	35270400	35270450
chr2	35312800	35312925
chr2	35385900	35386000
chr2	35404675	35404800
chr2	35431525	35431550
chr2	35436650	35436700
chr2	35495750	35495950
chr2	35496175	35496200
chr2	35513200	35513425
chr2	35590225	35590350
chr2	35691275	35691525
chr2	35720725	35721150
chr2	35721850	35721900
chr2	35750150	35750450
[truncated: 12,680 more rows]

## Sheet: myod_predi_mullen_mm8_overlap
Overlapped regions between MYOD1 predicted regions and Mullen et al. (mm8)
Chromosome	Start position	End position
chr1	36480254	36481188
chr1	40749511	40750301
chr1	66884011	66884608
chr1	66890345	66891347
chr1	75242528	75243565
chr1	137610715	137611765
chr1	137614832	137615418
chr1	137868555	137869311
chr10	51717834	51718648
chr10	88029726	88030211
chr10	88034724	88035481
chr10	88035740	88036682
chr10	126904472	126905146
chr10	127438206	127439439
chr11	5703691	5703983
chr11	12358379	12358788
chr11	12363438	12364684
chr11	82726754	82727874
chr11	107530583	107531066
chr11	107532481	107533936
chr11	117790477	117791380
chr11	117791454	117792669
chr12	86491175	86492373
chr12	86493767	86494129
chr12	103739293	103741342
chr13	32783675	32784926
chr13	32785972	32786833
chr13	62867920	62868558
chr14	19453033	19453714
chr14	30037387	30038811
chr14	33411792	33412383
chr14	33418322	33418953
chr15	76849468	76849743
chr15	76849838	76850818
chr15	76853166	76853894
chr15	76854634	76856440
chr16	4427858	4429679
chr16	4434150	4434583
chr16	4435220	4435607
chr16	4436633	4437528
chr16	4438281	4438921
chr16	4452988	4454047
chr17	56268052	56269253
chr18	60717128	60718115
chr19	4876333	4877235
chr19	31828140	31830553
chr19	36184925	36185700
chr19	36194122	36194756
chr2	52157041	52158273
chr2	73379996	73381083
chr2	73381126	73382131
chr2	113743907	113745958
chr2	113748668	113749677
chr2	121104780	121105479
chr2	152596661	152597771
chr2	152598615	152599506
chr2	152602292	152602988
chr2	163077933	163078922
chr2	164469840	164470867
chr2	164470870	164471580
chr2	164472386	164473406
chr3	95214514	95215033
chr3	108348770	108349106
chr3	116958903	116959998
chr4	43542551	43543033
chr4	43544454	43546142
chr4	43551079	43551811
chr4	135030989	135031235
chr4	135031748	135033290
chr4	135037777	135038381
chr4	135039091	135039576
chr4	135411889	135413339
chr4	140692014	140693833
chr5	93672758	93674723
chr5	113135923	113137079
chr6	24536652	24537448
chr6	24541644	24542139
chr6	24547112	24547892
chr6	24549603	24550178
chr6	47741412	47742802
chr6	47742890	47743975
chr6	71191783	71192360
chr6	71192360	71192787
chr6	88592878	88593610
chr6	97218040	97218863
chr6	112425020	112425588
chr7	4566654	4567799
chr7	18567892	18570671
chr7	28832333	28833724
chr7	44392631	44393703
chr7	46233904	46234195
chr7	46239121	46239657
chr7	100339450	100340260
chr7	100343252	100344062
chr7	126249650	126250646
chr7	126251949	126253252
chr7	126254070	126255758
chr7	126256157	126257404
chr7	127794597	127795631
chr7	127997443	127997658
chr7	142250253	142251880
chr7	142304888	142306096
chr7	142308915	142310318
chr8	13254005	13254500
chr8	15056871	15057918
chr8	15065974	15066771
chr8	56046709	56047656
chr8	56048186	56049141
chr8	110434965	110435685
chr8	126142955	126143570
chr8	126779787	126782304
chr9	58106055	58106966
chr9	58114817	58115785
chr9	119870424	119873186
