# Supplementary material for: Systems Biology Reveals NR2F6 and TGFB1 as Key Regulators of Feed Efficiency in Beef Cattle
Source: Front Genet. 2019 Mar 22;10:230. doi: 10.3389/fgene.2019.00230 (PMC6439317; doi:10.3389/fgene.2019.00230)
Supplement: Supplementary file 10 [file Table_10.XLSX]

## Sheet: MYOD1 prediction bosTau6
Supplementary Table 10. MYOD predicted transcription factors binding sites in bosTau6.
Chromosome	Start position	End position	Region ID
chr1	66700869	66701957	chr3-reg80506
chr1	67611938	67613091	chr3-reg81313
chr1	67613278	67615564	chr3-reg81314
chr1	67616188	67616630	chr3-reg81316
chr1	67619791	67620504	chr3-reg81320
chr1	131130546	131131465	chr16-reg47502
chr1	131131465	131132210	chr16-reg47503
chr1	146527577	146528137	chr21-reg21339
chr1	146559709	146560014	chr21-reg21345
chr10	10612232	10613086	chr5-reg47060
chr10	10614763	10615969	chr5-reg47065
chr10	10618368	10619660	chr5-reg47070
chr10	10620609	10621802	chr5-reg47072
chr10	10623408	10624051	chr5-reg47074
chr10	10625520	10627101	chr5-reg47077
chr10	26721784	26727294	chr14-reg449
chr10	26728634	26730039	chr14-reg444
chr10	26730233	26731611	chr14-reg442
chr10	26731611	26732142	chr14-reg441
chr10	30360090	30361579	chr15-reg8215
chr10	30362835	30363161	chr15-reg8218
chr10	30366787	30368993	chr15-reg8227
chr10	30370574	30371558	chr15-reg8230
chr10	30374117	30375146	chr15-reg8232
chr10	30375197	30375944	chr15-reg8234
chr10	30377211	30378371	chr15-reg8237
chr10	37817713	37819255	chr15-reg14632
chr10	37824854	37825113	chr15-reg14636
chr10	37825452	37826570	chr15-reg14638
chr10	37826702	37828171	chr15-reg14640
chr10	37834299	37835174	chr15-reg14650
chr10	37835174	37836091	chr15-reg14651
chr10	37836899	37837740	chr15-reg14655
chr10	37837753	37837966	chr15-reg14657
chr10	37874812	37875469	chr15-reg14698
chr10	37876941	37877826	chr15-reg14702
chr10	37882871	37883230	chr15-reg14710
chr10	45973806	45997954	chr15-reg31008
chr10	45998332	45999287	chr15-reg31006
chr10	46002547	46002743	chr15-reg31005
chr10	46006753	46007589	chr15-reg30996
chr10	46014964	46015854	chr15-reg30986
chr10	46016797	46018511	chr15-reg30983
chr10	85284975	85285709	chr14-reg34738
chr10	85287315	85289744	chr14-reg34741
chr10	85295758	85296612	chr14-reg34754
chr10	85297191	85298639	chr14-reg34756
chr10	85668207	85670141	chr14-reg35160
chr10	85670141	85670299	chr14-reg35161
chr10	87004990	87008686	chr14-reg36789
chr10	87008789	87010402	chr14-reg36791
chr10	87010571	87011849	chr14-reg36793
chr10	87013316	87013731	chr14-reg36797
chr10	87016618	87017322	chr14-reg36802
chr10	87017828	87019088	chr14-reg36805
chr10	87019675	87020802	chr14-reg36807
chr10	87021668	87022831	chr14-reg36810
chr11	2766266	2767646	chr2-reg67902
chr11	2768122	2768908	chr2-reg67904
chr11	2769812	2769967	chr2-reg67909
chr11	2771781	2772308	chr2-reg67913
chr11	2773180	2774405	chr2-reg67916
chr11	7448393	7449660	chr2-reg73332
chr11	7451180	7451767	chr2-reg73335
chr11	7457011	7457666	chr2-reg73338
chr11	10083255	10083915	chr2-reg58211
chr11	10083915	10084744	chr2-reg58210
chr11	10733823	10734373	chr2-reg57422
chr11	10735106	10736132	chr2-reg57418
chr11	10738483	10739400	chr2-reg57416
chr11	10739649	10740771	chr2-reg57414
chr11	10741181	10741678	chr2-reg57412
chr11	47834576	47835001	chr2-reg65008
chr11	47836948	47839028	chr2-reg65005
chr11	47844807	47846995	chr2-reg65000
chr11	47848710	47849304	chr2-reg64997
chr11	47849501	47849893	chr2-reg64996
chr12	32841516	32842584	chr13-reg6459
chr12	32844772	32845584	chr13-reg6452
chr12	32848692	32849339	chr13-reg6443
chr12	90675729	90676094	chr13-reg57377
chr12	90676807	90677449	chr13-reg57380
chr13	37126572	37130639	chr10-reg21182
chr13	37130827	37131472	chr10-reg21181
chr13	42563377	42565784	chr20-reg18556
chr13	42567532	42568572	chr20-reg18561
chr13	42568635	42572033	chr20-reg18563
chr13	42574074	42574637	chr20-reg18566
chr13	42579366	42579986	chr20-reg18572
chr13	61892311	61892957	chr20-reg21342
chr13	61893591	61894209	chr20-reg21345
chr13	61894209	61895099	chr20-reg21346
chr13	61896536	61897537	chr20-reg21350
chr13	61898843	61899931	chr20-reg21354
chr13	61900287	61901023	chr20-reg21356
chr13	61904766	61905517	chr20-reg21362
chr13	61905623	61906180	chr20-reg21363
chr13	61906742	61907345	chr20-reg21365
chr13	73366115	73367056	chr20-reg33813
chr13	73371201	73371921	chr20-reg33816
chr13	73371921	73372581	chr20-reg33817
chr13	73391125	73391988	chr20-reg33832
chr13	75317626	75318582	chr20-reg35565
chr13	75318585	75319362	chr20-reg35566
chr13	75319412	75320027	chr20-reg35568
chr13	75320467	75320737	chr20-reg35572
chr14	24745726	24747378	chr8-reg37128
chr14	26398108	26400204	chr8-reg38908
chr14	26400204	26401076	chr8-reg38909
chr14	26401490	26402964	chr8-reg38911
chr14	26412307	26414383	chr8-reg38916
chr14	26414383	26419336	chr8-reg38917
chr14	59972217	59973108	chr8-reg68182
chr14	59973121	59973511	chr8-reg68180
chr14	59973630	59974399	chr8-reg68178
chr14	59976525	59977474	chr8-reg68176
chr15	30166758	30167213	chr11-reg83252
chr15	30169987	30171357	chr11-reg83261
chr15	35331357	35332099	chr11-reg15409
chr15	35332687	35333202	chr11-reg15407
chr15	35335042	35335790	chr11-reg15404
chr15	35336345	35337087	chr11-reg15401
chr15	35337087	35338007	chr11-reg15400
chr15	35338587	35339348	chr11-reg15398
chr15	35339348	35340020	chr11-reg15397
chr15	35340291	35340704	chr11-reg15395
chr15	35342077	35342447	chr11-reg15391
chr15	54195525	54196318	chr11-reg52916
chr15	54196608	54196923	chr11-reg52918
chr15	54197196	54197407	chr11-reg52920
chr15	54199978	54201660	chr11-reg52927
chr15	54201745	54203474	chr11-reg52929
chr15	54217620	54218552	chr11-reg52958
chr15	54222855	54223561	chr11-reg52964
chr15	54224965	54225876	chr11-reg52967
chr15	54227475	54228362	chr11-reg52971
chr15	54228374	54229168	chr11-reg52973
chr15	54229622	54230361	chr11-reg52977
chr15	54231601	54232432	chr11-reg52980
chr15	82113502	82114215	chr11-reg35781
chr15	82115830	82116337	chr11-reg35785
chr15	82120309	82120786	chr11-reg35791
chr15	82120786	82121749	chr11-reg35792
chr15	82204873	82207301	chr11-reg35901
chr15	82264522	82265673	chr11-reg35910
chr15	82270825	82272653	chr11-reg35916
chr15	82276849	82277236	chr11-reg35998
chr15	82277238	82278209	chr11-reg36000
chr15	82278513	82279483	chr11-reg36002
chr15	82283418	82286450	chr11-reg36005
chr15	82287027	82287455	chr11-reg36007
chr15	82288187	82288885	chr11-reg36009
chr15	82291117	82291731	chr11-reg36011
chr15	82332398	82333189	chr11-reg35919
chr15	82334938	82335958	chr11-reg35924
chr15	82337672	82338375	chr11-reg35928
chr15	84278596	84279507	chr11-reg37107
chr15	84294188	84294908	chr11-reg37115
chr15	84294908	84295610	chr11-reg37116
chr15	84296014	84297281	chr11-reg37118
chr15	84298981	84299611	chr11-reg37121
chr15	84301026	84302291	chr11-reg37123
chr16	13315097	13315704	chr1-reg137871
chr16	13315975	13316919	chr1-reg137869
chr16	13318236	13318970	chr1-reg137865
chr16	13319490	13320333	chr1-reg137863
chr16	13320333	13321092	chr1-reg137862
chr16	49302024	49302733	chr1-reg143469
chr16	49302733	49303885	chr1-reg143471
chr16	49303885	49304421	chr1-reg143472
chr16	49304971	49305568	chr1-reg143475
chr16	49306235	49306646	chr1-reg143484
chr16	81527020	81527510	chr1-reg143042
chr16	81527847	81528374	chr1-reg143044
chr16	81533662	81534048	chr1-reg143055
chr16	81535750	81536658	chr1-reg143059
chr17	67767806	67768764	chr22-reg8946
chr17	67769966	67770912	chr22-reg8949
chr17	67771390	67772567	chr22-reg8951
chr17	70716290	70717038	chr22-reg12515
chr17	70717056	70717603	chr22-reg12517
chr17	70721307	70722012	chr22-reg12523
chr18	14640957	14641437	chr16-reg67045
chr18	25009836	25009971	chr14-reg451
chr18	25011493	25013428	chr14-reg452
chr18	36954760	36956288	chr16-reg47505
chr18	36959087	36959726	chr16-reg47512
chr18	36960049	36960237	chr16-reg47514
chr18	37078311	37079102	chr16-reg47641
chr18	37080103	37081467	chr16-reg47645
chr18	37081934	37082705	chr16-reg47647
chr18	37082832	37083787	chr16-reg47649
chr18	37084315	37084714	chr16-reg47651
chr18	37086420	37086712	chr16-reg47657
chr18	37087528	37088367	chr16-reg47661
chr18	37088407	37089120	chr16-reg47663
chr18	46146839	46147252	chr19-reg30041
chr18	46202052	46202525	chr19-reg30047
chr18	46202937	46203584	chr19-reg30049
chr18	46207343	46208063	chr19-reg30054
chr18	48502399	48503906	chr19-reg32693
chr18	48508985	48509782	chr19-reg32699
chr18	53392000	53394837	chr19-reg39658
chr18	55939700	55940311	chr19-reg43606
chr18	56106563	56107640	chr19-reg43927
chr18	56522291	56523273	chr19-reg44555
chr18	57040372	57040919	chr19-reg45490
chr18	57261870	57262406	chr19-reg45806
chr18	62104191	62104887	chr19-reg48536
chr18	62105083	62106769	chr19-reg48538
chr18	62108579	62109249	chr19-reg48541
chr18	62110402	62111349	chr19-reg48544
chr18	62426411	62427044	chr19-reg50389
chr18	62427142	62427565	chr19-reg50387
chr18	62431737	62432627	chr19-reg50379
chr18	62432662	62433293	chr19-reg50377
chr18	62434161	62435157	chr19-reg50373
chr18	62700351	62702094	chr19-reg49938
chr19	15255449	15256261	chr17-reg28745
chr19	15265750	15267270	chr17-reg28730
chr19	15268655	15268884	chr17-reg28726
chr19	29592088	29592206	chr17-reg10771
chr19	29593999	29594828	chr17-reg10777
chr19	30164525	30165594	chr17-reg11639
chr19	30170765	30171439	chr17-reg11641
chr19	30171825	30172717	chr17-reg11643
chr19	43449986	43450622	chr17-reg36326
chr19	54004991	54005856	chr17-reg70889
chr19	54009164	54010596	chr17-reg70881
chr19	54012859	54014646	chr17-reg70877
chr19	54018095	54018588	chr17-reg70869
chr19	54435386	54436573	chr17-reg70008
chr19	54436677	54437919	chr17-reg70006
chr19	54438653	54439901	chr17-reg70004
chr19	54449942	54451250	chr17-reg69981
chr19	54451359	54452565	chr17-reg69979
chr19	54453291	54454339	chr17-reg69977
chr19	54455502	54458865	chr17-reg69972
chr19	54460450	54462215	chr17-reg69969
chr19	54652738	54653368	chr17-reg69669
chr19	54656527	54656858	chr17-reg69663
chr19	55667160	55669254	chr17-reg67999
chr19	63736413	63738375	chr17-reg58034
chr19	63739385	63739949	chr17-reg58037
chr19	63740392	63741399	chr17-reg58039
chr19	63741639	63742526	chr17-reg58047
chr19	63743476	63743909	chr17-reg58050
chr19	63743984	63744356	chr17-reg58051
chr2	6212012	6213698	chr2-reg128281
chr2	6214071	6214685	chr2-reg128280
chr2	6214796	6215813	chr2-reg128278
chr2	18414835	18415504	chr2-reg121669
chr2	22109726	22110846	chr2-reg118928
chr2	22110846	22112020	chr2-reg118927
chr2	22112316	22113116	chr2-reg118924
chr2	22119536	22120317	chr2-reg118915
chr2	22120360	22121262	chr2-reg118914
chr2	22125246	22125311	chr2-reg118908
chr2	29427527	29428222	chr2-reg112773
chr2	29428222	29428438	chr2-reg112772
chr2	29428855	29430205	chr2-reg112771
chr2	29439233	29441799	chr2-reg112767
chr2	44545473	44546765	chr2-reg103781
chr2	44551151	44551843	chr2-reg103773
chr2	98540629	98541308	chr2-reg142227
chr2	98541311	98542276	chr2-reg142228
chr2	98548820	98549841	chr2-reg142230
chr2	98553900	98554646	chr2-reg142232
chr2	98555115	98555960	chr2-reg142234
chr2	98558008	98558701	chr2-reg142236
chr2	98558701	98562505	chr2-reg142237
chr2	98566097	98567002	chr2-reg142241
chr2	98567905	98568891	chr2-reg142243
chr2	108068458	108069400	chr2-reg149255
chr2	108074360	108075524	chr2-reg149261
chr2	108076118	108076704	chr2-reg149262
chr2	108079226	108079822	chr2-reg149271
chr2	122207109	122207805	chr1-reg35160
chr2	122209250	122209836	chr1-reg35158
chr2	122213643	122214813	chr1-reg35149
chr2	122217362	122217629	chr1-reg35141
chr2	127607950	127608939	chr1-reg28559
chr2	127611049	127611248	chr1-reg28555
chr2	127615343	127615936	chr1-reg28547
chr2	127620845	127621543	chr1-reg28536
chr2	129379715	129380161	chr1-reg26261
chr2	129382870	129384561	chr1-reg26254
chr2	129386296	129387610	chr1-reg26251
chr2	129388435	129388769	chr1-reg26247
chr2	129391451	129392088	chr1-reg26239
chr2	129392897	129393436	chr1-reg26237
chr2	129393804	129394612	chr1-reg26236
chr2	129652917	129653565	chr1-reg25951
chr2	129665510	129667051	chr1-reg25942
chr2	129886694	129888106	chr1-reg25620
chr2	129890418	129891149	chr1-reg25612
chr2	129891388	129893109	chr1-reg25610
chr2	129893974	129895459	chr1-reg25608
chr2	129895939	129899411	chr1-reg25606
chr2	136258273	136259125	chr1-reg17322
chr2	136259125	136259976	chr1-reg17321
chr2	136260116	136260715	chr1-reg17318
chr2	136262223	136262689	chr1-reg17312
chr2	136262701	136263255	chr1-reg17311
chr2	136263255	136264029	chr1-reg17310
chr2	136264130	136264777	chr1-reg17309
chr2	136264828	136265231	chr1-reg17308
chr2	136630339	136631706	chr1-reg16773
chr2	136632219	136633163	chr1-reg16771
chr2	136633163	136635188	chr1-reg16770
chr2	136635399	136635742	chr1-reg16768
chr2	136636155	136637056	chr1-reg16765
chr2	136637351	136638270	chr1-reg16763
chr2	136638270	136639182	chr1-reg16762
chr20	4743692	4745489	chr5-reg108503
chr20	4745489	4746506	chr5-reg108504
chr20	6833005	6834005	chr5-reg43307
chr20	6835123	6836120	chr5-reg43304
chr20	6838795	6839802	chr5-reg43298
chr20	6839871	6840498	chr5-reg43296
chr21	35072562	35073315	chr15-reg41035
chr21	35073315	35074272	chr15-reg41034
chr21	35074784	35075711	chr15-reg41032
chr21	35077164	35078116	chr15-reg41029
chr21	35078733	35079890	chr15-reg41027
chr21	35083324	35085040	chr15-reg41022
chr21	35085186	35086354	chr15-reg41020
chr21	55923544	55924317	chr15-reg15780
chr21	55928400	55929794	chr15-reg15790
chr21	59141777	59142706	chr14-reg50407
chr21	59142706	59143111	chr14-reg50408
chr21	59145935	59146508	chr14-reg50413
chr21	59146508	59147172	chr14-reg50414
chr21	59147657	59148164	chr14-reg50416
chr21	59148331	59150103	chr14-reg50417
chr21	59150103	59151162	chr14-reg50418
chr21	59151212	59151790	chr14-reg50420
chr21	59151951	59153215	chr14-reg50421
chr21	59153499	59156131	chr14-reg50423
chr21	59159346	59159892	chr14-reg50429
chr21	59160261	59160633	chr14-reg50431
chr21	59160704	59161642	chr14-reg50433
chr21	59164147	59164932	chr14-reg50436
chr22	373272	374718	chr7-reg33750
chr22	375156	375691	chr7-reg33752
chr22	12549186	12550091	chr3-reg27867
chr22	12550091	12550341	chr3-reg27868
chr22	12556689	12557502	chr3-reg27871
chr22	12557502	12560070	chr3-reg27873
chr22	17843878	17844255	chr3-reg4795
chr22	17846914	17847452	chr3-reg4789
chr22	17854348	17855368	chr3-reg4779
chr22	32297404	32298294	chr3-reg53399
chr22	32299578	32300219	chr3-reg53395
chr22	32304202	32304886	chr3-reg53386
chr22	32304886	32305719	chr3-reg53385
chr22	32310912	32311543	chr3-reg53378
chr22	32311543	32312179	chr3-reg53377
chr22	32529105	32529421	chr3-reg53166
chr22	32530663	32531800	chr3-reg53162
chr22	32533881	32534711	chr3-reg53160
chr22	32535352	32536247	chr3-reg53158
chr22	32540092	32541472	chr3-reg53153
chr22	32541596	32542503	chr3-reg53151
chr22	32542950	32546738	chr3-reg53149
chr22	48989033	48990462	chr3-reg40171
chr22	48991698	48992520	chr3-reg40166
chr22	53199435	53200441	chr3-reg34405
chr22	53201013	53201985	chr3-reg34403
chr22	53202203	53202830	chr3-reg34401
chr22	53202971	53203328	chr3-reg34400
chr22	53203328	53204169	chr3-reg34399
chr22	60280873	60282256	chr3-reg86900
chr22	60282711	60283623	chr3-reg86898
chr22	60294875	60295857	chr3-reg86892
chr22	60297610	60297978	chr3-reg86890
chr22	60298859	60299195	chr3-reg86887
chr23	18616164	18617267	chr6-reg42015
chr23	18618329	18619098	chr6-reg42019
chr23	18619098	18619849	chr6-reg42020
chr23	18622667	18624590	chr6-reg42025
chr23	50729158	50730122	chr6-reg2601
chr23	50733099	50734195	chr6-reg2595
chr23	50735545	50736460	chr6-reg2591
chr23	50736907	50737840	chr6-reg2589
chr23	50738664	50739377	chr6-reg2586
chr23	50739547	50740350	chr6-reg2584
chr24	50420564	50420860	chr18-reg31132
chr25	1041394	1041844	chr16-reg1747
chr25	1042514	1043150	chr16-reg1750
chr25	1509538	1509893	chr16-reg2590
chr25	2556164	2557556	chr16-reg4056
chr25	2557929	2558808	chr16-reg4058
chr25	3419341	3420019	chr16-reg5319
chr25	3420019	3420525	chr16-reg5320
chr25	3423261	3423750	chr16-reg5327
chr25	3424096	3424441	chr16-reg5329
chr25	3425614	3426524	chr16-reg5333
chr25	3427312	3427888	chr16-reg5336
chr25	3432895	3433008	chr16-reg5344
chr25	3433385	3434311	chr16-reg5346
chr25	7700802	7703632	chr16-reg8684
chr25	7703632	7708697	chr16-reg8685
chr25	18216921	18217858	chr16-reg18350
chr25	19582515	19583449	chr16-reg19059
chr25	26199848	26200830	chr16-reg25138
chr25	26202081	26203497	chr16-reg25135
chr25	26204482	26206229	chr16-reg25132
chr25	26206649	26207954	chr16-reg25130
chr25	26816013	26816264	chr16-reg26482
chr25	27551638	27552795	chr16-reg27479
chr25	27553185	27554796	chr16-reg27480
chr25	27559682	27560152	chr16-reg27494
chr25	27738163	27738565	chr16-reg27737
chr25	36170226	36171493	chr7-reg67538
chr25	42722062	42722358	chr7-reg221
chr25	42722579	42723051	chr7-reg219
chr25	42723051	42723743	chr7-reg218
chr25	42725055	42725914	chr7-reg214
chr25	42726177	42727856	chr7-reg212
chr25	42728525	42730266	chr7-reg211
chr25	42735346	42736734	chr7-reg197
chr26	8240884	8241906	chr10-reg35903
chr26	8243758	8244705	chr10-reg35901
chr26	8246010	8246983	chr10-reg35897
chr26	8247416	8248396	chr10-reg35895
chr26	8340817	8343363	chr10-reg35835
chr26	8343630	8344573	chr10-reg35834
chr26	12577992	12578164	chr10-reg62433
chr26	12580521	12581345	chr10-reg62438
chr26	12583250	12584107	chr10-reg62440
chr26	12584107	12584968	chr10-reg62441
chr26	12592681	12593548	chr10-reg62444
chr26	12596320	12597249	chr10-reg62446
chr26	12597412	12598256	chr10-reg62448
chr26	34412399	34413331	chr10-reg80348
chr26	34414648	34416454	chr10-reg80354
chr26	34417297	34418372	chr10-reg80356
chr27	306194	307100	chr8-reg2026
chr27	311699	313021	chr8-reg2038
chr27	317049	318193	chr8-reg2046
chr27	319708	320545	chr8-reg2052
chr27	321338	321979	chr8-reg2054
chr27	6728188	6729141	chr4-reg97898
chr27	6736866	6737862	chr4-reg97904
chr27	6738603	6739550	chr4-reg97906
chr28	421023	423488	chr1-reg168373
chr28	427824	428977	chr1-reg168382
chr28	9372636	9373396	chr1-reg175214
chr28	9373396	9374144	chr1-reg175213
chr28	9375940	9376946	chr1-reg175216
chr28	9377021	9378140	chr1-reg175218
chr28	9378394	9379067	chr1-reg175220
chr28	29796367	29797294	chr10-reg49482
chr28	29800073	29800827	chr10-reg49485
chr28	29802092	29802646	chr10-reg49489
chr28	31007598	31008245	chr10-reg50717
chr28	31008610	31010482	chr10-reg50719
chr28	31014057	31015112	chr10-reg50729
chr28	41655052	41655918	chr10-reg59409
chr28	41655918	41656575	chr10-reg59410
chr28	41656575	41657373	chr10-reg59411
chr28	41657466	41658358	chr10-reg59412
chr28	41660125	41660614	chr10-reg59415
chr28	41660645	41661263	chr10-reg59417
chr28	41661856	41663243	chr10-reg59420
chr28	41663494	41664146	chr10-reg59422
chr28	41920429	41921433	chr10-reg49506
chr28	41922724	41922927	chr10-reg49503
chr28	43905888	43906480	chr10-reg34431
chr28	43906480	43907301	chr10-reg34432
chr28	43907541	43910318	chr10-reg34434
chr28	43910318	43911056	chr10-reg34435
chr28	43913796	43914677	chr10-reg34439
chr29	25993628	25994640	chr11-reg16569
chr29	25995272	25995918	chr11-reg16567
chr29	25995918	25997021	chr11-reg16566
chr29	25999786	26000311	chr11-reg16563
chr29	26002097	26002801	chr11-reg16561
chr29	26004764	26005521	chr11-reg16558
chr29	27192861	27194725	chr11-reg88346
chr29	27201598	27203117	chr11-reg88354
chr29	33152533	33153526	chr11-reg92912
chr29	33153839	33155450	chr11-reg92914
chr29	33156051	33156435	chr11-reg92933
chr29	33162487	33163437	chr11-reg92923
chr29	33163522	33165546	chr11-reg92921
chr29	33165567	33166192	chr11-reg92919
chr29	33180318	33181024	chr11-reg92934
chr29	45231316	45232229	chr11-reg44636
chr29	45232597	45233222	chr11-reg44638
chr29	50230551	50230725	chr11-reg2192
chr29	50231743	50233267	chr11-reg2189
chr29	50233309	50234924	chr11-reg2187
chr29	50234924	50235661	chr11-reg2185
chr29	50236108	50237207	chr11-reg2182
chr29	50287013	50288526	chr11-reg2103
chr3	1200586	1203436	chr1-reg120356
chr3	1204985	1205759	chr1-reg120352
chr3	19678627	19679112	chr1-reg106005
chr3	19679818	19680260	chr1-reg106003
chr3	19682397	19682765	chr1-reg105995
chr3	19683741	19684301	chr1-reg105991
chr3	20023869	20025307	chr1-reg105585
chr3	27655031	27655501	chr1-reg97825
chr3	27655639	27656713	chr1-reg97824
chr3	27658337	27659075	chr1-reg97820
chr3	27659437	27661034	chr1-reg97818
chr3	27665810	27668149	chr1-reg97809
chr3	27670855	27671396	chr1-reg97807
chr3	28735463	28735818	chr1-reg96890
chr3	28742335	28743028	chr1-reg96879
chr3	28745393	28746783	chr1-reg96883
chr3	34088028	34088821	chr1-reg91880
chr3	34088821	34089205	chr1-reg91879
chr3	34089239	34089528	chr1-reg91878
chr3	34090407	34091070	chr1-reg91875
chr3	43251021	43251755	chr1-reg87213
chr3	43729584	43734365	chr1-reg86803
chr3	43741010	43742711	chr1-reg86797
chr3	43746370	43747496	chr1-reg86793
chr3	43749064	43749997	chr1-reg86788
chr3	43753704	43754460	chr1-reg86784
chr3	43754460	43755409	chr1-reg86783
chr3	43756703	43757617	chr1-reg86781
chr3	83465256	83465851	chr1-reg63174
chr3	83467765	83468812	chr1-reg63169
chr3	94857322	94861329	chr1-reg53882
chr3	94861426	94862229	chr1-reg53881
chr4	4466221	4467220	chr7-reg39794
chr4	4495132	4496523	chr7-reg39782
chr4	4497026	4498009	chr7-reg39780
chr4	4499934	4501974	chr7-reg39775
chr4	4502454	4504037	chr7-reg39773
chr4	4504037	4504240	chr7-reg39772
chr4	4505944	4506654	chr7-reg39770
chr4	54861739	54862473	chr7-reg76326
chr4	54865676	54866420	chr7-reg76322
chr4	54867586	54868487	chr7-reg76320
chr4	54868785	54869747	chr7-reg76318
chr4	54871604	54872503	chr7-reg76316
chr4	88735569	88736419	chr7-reg81716
chr4	88741408	88741991	chr7-reg81723
chr4	88743154	88744066	chr7-reg81725
chr4	88745484	88746317	chr7-reg81727
chr4	88748013	88748626	chr7-reg81731
chr4	88749343	88750627	chr7-reg81733
chr4	88751109	88752101	chr7-reg81736
chr4	113000472	113000883	chr7-reg99724
chr4	113003900	113004352	chr7-reg99732
chr4	113004927	113006319	chr7-reg99735
chr4	113006407	113007534	chr7-reg99736
chr5	10319831	10320697	chr12-reg55327
chr5	10320697	10321106	chr12-reg55328
chr5	10321800	10323321	chr12-reg55331
chr5	10323348	10324335	chr12-reg55333
chr5	10325018	10326351	chr12-reg55335
chr5	10328540	10329355	chr12-reg55339
chr5	10330987	10331277	chr12-reg55342
chr5	50861578	50862885	chr12-reg44152
chr5	50864395	50865603	chr12-reg44148
chr5	50868959	50869583	chr12-reg44146
chr5	56522249	56523012	chr12-reg40898
chr5	56524200	56525180	chr12-reg40894
chr5	57062611	57063952	chr12-reg40285
chr5	57064597	57065007	chr12-reg40283
chr5	65735930	65737005	chr12-reg67979
chr5	65737237	65738033	chr12-reg67981
chr5	65742696	65743554	chr12-reg67987
chr5	65743554	65743893	chr12-reg67988
chr5	74171162	74172232	chr22-reg18299
chr5	74180471	74181093	chr22-reg18311
chr5	74181188	74182085	chr22-reg18312
chr5	74183800	74184711	chr22-reg18316
chr5	74185571	74186558	chr22-reg18319
chr5	88671142	88673704	chr12-reg17517
chr5	113555157	113555715	chr22-reg25688
chr5	113555948	113556282	chr22-reg25690
chr6	64916401	64918484	chr4-reg30254
chr6	92960434	92961772	chr4-reg44183
chr6	92966399	92967865	chr4-reg44187
chr6	92968061	92969015	chr4-reg44188
chr6	92969091	92970562	chr4-reg44190
chr6	92971671	92972618	chr4-reg44193
chr7	12370067	12371033	chr19-reg15996
chr7	17036577	17036960	chr19-reg13088
chr7	17079274	17079645	chr19-reg13161
chr7	19908584	19909693	chr19-reg6804
chr7	22357331	22412607	chr19-reg2952
chr7	22413872	22415657	chr19-reg2948
chr7	50940518	50941496	chr5-reg80874
chr7	50942167	50942997	chr5-reg80876
chr7	50945305	50946385	chr5-reg80879
chr7	64031205	64032175	chr5-reg92206
chr7	97276565	97277353	chr5-reg55687
chr7	97277353	97277823	chr5-reg55688
chr8	60268720	60269382	chr9-reg20370
chr8	60271457	60272135	chr9-reg20379
chr8	60272755	60273292	chr9-reg20381
chr8	60273292	60274031	chr9-reg20382
chr8	60274720	60276597	chr9-reg20384
chr8	60276597	60277725	chr9-reg20385
chr8	60279373	60280141	chr9-reg20389
chr8	60280299	60281243	chr9-reg20392
chr8	76476064	76476857	chr9-reg18223
chr8	76478665	76478935	chr9-reg18228
chr8	76478935	76479654	chr9-reg18229
chr8	76487228	76488164	chr9-reg18238
chr8	82432506	82433346	chr9-reg44014
chr8	82434742	82435122	chr9-reg44019
chr8	82438762	82439438	chr9-reg44026
chr8	82441366	82442327	chr9-reg44032
chr8	82442523	82443281	chr9-reg44034
chr8	82459741	82459997	chr9-reg44037
chr9	32828728	32829379	chr6-reg79195
chr9	32833848	32834895	chr6-reg79190
chr9	32835157	32836156	chr6-reg79188
chr9	33939830	33940584	chr6-reg78501
chr9	33943261	33943570	chr6-reg78494
chr9	61751797	61753460	chr6-reg62877
chr9	61758523	61759889	chr6-reg62869
chr9	61759994	61761499	chr6-reg62867
chr9	61766109	61767123	chr6-reg62860
chr9	77995387	77997845	chr6-reg92642
chr9	77998431	77999052	chr6-reg92644
chr9	78003060	78004070	chr6-reg92646
chr9	103286275	103287004	chr6-reg113990
chr9	103288586	103288812	chr6-reg113994
chrX	4932691	4933682	chrX-reg44105
chrX	4934592	4935607	chrX-reg44101
chrX	4936658	4937499	chrX-reg44098
chrX	4938326	4939221	chrX-reg44096
chrX	4939759	4940433	chrX-reg44094
chrX	4943954	4945622	chrX-reg44091
chrX	4946380	4947226	chrX-reg44089
chrX	40326689	40327201	chrX-reg57358
chrX	40329173	40332341	chrX-reg57366
chrX	83227071	83228517	chrX-reg30180
chrX	83237393	83239988	chrX-reg30173
chrX	84661201	84661442	chrX-reg29343
chrX	84661506	84662295	chrX-reg29342
chrX	85287538	85289436	chrX-reg28917
chrX	85290472	85291350	chrX-reg28913
chrX	85292216	85292679	chrX-reg28910
chrX	85294944	85295541	chrX-reg28904
chrX	85295541	85296100	chrX-reg28903
chrX	85296100	85298249	chrX-reg28902
chrX	85298606	85300122	chrX-reg28901
chrX	85304605	85305645	chrX-reg28894
chrX	85305645	85309073	chrX-reg28893
chrX	128771404	128772514	chrX-reg10212
chrX	128772514	128773089	chrX-reg10211
chrX	128773089	128773804	chrX-reg10210

## Sheet: H3K4me3_Zhao_et_bosTau6
Genome-Wide H3K4me3 Analysis in Angus Cattle with Divergent Tenderness (Zhao et al. 2015)
GSE61936
GSM1517452_Bovine_H3K4me3_tender_index3.sorted-W200-G400-E100.bed
GSM1517453_Bovine_H3K4me3_tough_index5.sorted-W200-G400-E100.bed
The original files were in bosTau5 and were converted to bosTau6
Chromosome	Start position	End position
chr1	100157503	100160502
chr1	100157503	100160902
chr1	100538839	100540838
chr1	100539039	100541038
chr1	10069024	10070823
chr1	10164807	10167584
chr1	10201471	10203270
chr1	10201471	10203470
chr1	106849960	106851359
chr1	107008350	107010748
chr1	107008950	107010748
chr1	107180795	107182994
chr1	107502527	107505120
chr1	107502727	107505720
chr1	107772206	107775205
chr1	107773006	107775205
chr1	107878113	107879312
chr1	107878313	107879712
chr1	107926035	107929234
chr1	107927435	107929034
chr1	108236496	108239095
chr1	108237896	108240095
chr1	108449481	108454880
chr1	108452681	108454480
chr1	108465272	108467071
chr1	108550638	108554254
chr1	108550838	108554054
chr1	109757461	109759260
chr1	109757461	109759460
chr1	109792046	109794045
chr1	109792646	109794245
chr1	110272976	110273775
chr1	110272976	110274175
chr1	110276576	110278775
chr1	111305725	111308922
chr1	111307125	111309322
chr1	111316583	111319582
chr1	111317583	111319582
chr1	111388729	111389928
chr1	111396330	111398529
chr1	111397530	111398929
chr1	111680632	111682031
chr1	111680832	111682231
chr1	111685030	111687028
chr1	111855321	111857710
chr1	111855521	111857910
chr1	111996891	111998489
chr1	112312923	112313922
chr1	112729122	112731121
chr1	112729122	112731721
chr1	112776645	112777444
chr1	112777045	112778644
chr1	112815019	112817418
chr1	112815419	112817818
chr1	113501484	113503483
chr1	114235306	114236905
chr1	114235706	114237105
chr1	114430355	114432354
chr1	115477444	115482042
chr1	115478243	115482042
chr1	116391390	116398590
chr1	116393790	116396390
chr1	116418688	116421487
chr1	116420688	116425487
chr1	116423488	116430660
chr1	116426088	116430060
chr1	117954137	117955936
chr1	118299385	118303804
chr1	118299585	118302804
chr1	118535903	118538302
chr1	118536303	118538302
chr1	118653529	118659328
chr1	118654529	118658728
chr1	1186586	1189985
chr1	119149365	119153761
chr1	119149565	119153961
chr1	119288762	119291965
chr1	119289766	119291965
chr1	119343842	119345036
chr1	119343842	119345236
chr1	119436470	119439868
chr1	119984522	119986121
chr1	119984922	119986321
chr1	120013131	120014930
chr1	120013331	120014530
chr1	120101056	120104055
chr1	120102056	120104455
chr1	120127452	120130051
chr1	121853302	121857898
chr1	121853702	121855098
chr1	121878075	121881674
chr1	121878675	121886674
chr1	121882475	121886674
chr1	122910139	122911538
chr1	122910339	122912938
chr1	123230454	123232253
chr1	123321502	123323901
chr1	123321902	123324301
chr1	125883113	125886512
chr1	125883113	125886712
chr1	126040105	126040704
chr1	1262420	1267420
chr1	1263820	1266420
chr1	126874816	126876415
chr1	126875016	126877015
chr1	126986044	126989043
chr1	126986644	126988643
chr1	127040640	127042839
chr1	127317594	127319144
chr1	127468372	127470571
chr1	127468772	127470371
chr1	127591511	127592710
chr1	127591511	127593510
chr1	127734417	127736816
chr1	127735417	127736616
chr1	127826652	127829851
chr1	128084430	128086828
chr1	128168539	128170338
chr1	128220709	128222108
chr1	128220709	128222508
chr1	128467149	128468548
chr1	128532496	128536095
chr1	128534296	128536295
chr1	128542896	128545695
chr1	128571496	128575895
chr1	128573696	128576295
chr1	128607294	128610892
chr1	128678691	128680890
chr1	128678891	128681090
chr1	128771199	128774998
chr1	128772199	128773598
chr1	128855192	128856391
chr1	128855192	128856991
chr1	128915575	128919174
chr1	128916775	128918174
chr1	129040020	129042019
chr1	129040620	129041619
chr1	129529820	129531019
chr1	130105758	130111157
chr1	130409044	130411642
chr1	130409044	130411841
chr1	1305820	1308019
chr1	1305820	1308219
chr1	130652549	130654025
chr1	130664426	130666025
chr1	130764829	130766228
chr1	130765229	130766428
chr1	131276985	131277984
chr1	131351020	131353219
chr1	131563849	131566047
chr1	131831627	131834826
chr1	131832427	131836226
chr1	131989535	131991934
chr1	131989535	131992334
chr1	132002134	132003533
chr1	132075028	132076227
chr1	1324013	1325784
chr1	1324985	1325784
chr1	133286589	133288584
chr1	133394161	133396560
chr1	133394561	133396760
chr1	133524283	133527082
chr1	133524683	133525882
chr1	134129478	134130877
chr1	134130078	134131477
chr1	134188703	134192702
chr1	134188903	134193902
chr1	134371821	134372420
chr1	134853815	134858214
chr1	135188777	135192377
chr1	135196378	135198177
chr1	135657687	135659886
chr1	135657887	135658886
chr1	135723921	135725720
chr1	135723921	135726320
chr1	135804388	135807987
chr1	135804388	135808387
chr1	135944411	135948410
chr1	135944611	135946410
chr1	136011063	136013462
chr1	136011463	136013062
chr1	136053219	136056218
chr1	136053819	136057018
chr1	136182836	136183635
chr1	136611435	136615834
chr1	136959781	136962780
chr1	137063459	137064458
chr1	137498194	137500193
chr1	137901931	137903530
chr1	137902131	137903330
chr1	137991955	137994754
chr1	137992155	137995153
chr1	138304540	138307139
chr1	138304940	138306739
chr1	140332627	140334826
chr1	140332827	140334426
chr1	140491205	140494404
chr1	140492605	140494604
chr1	140520580	140524574
chr1	140522180	140522976
chr1	1405583	1409582
chr1	1405983	1408982
chr1	140738157	140739756
chr1	140738557	140739756
chr1	140861944	140864743
chr1	140863344	140865543
chr1	140911935	140913134
chr1	140912535	140915133
chr1	140913735	140915533
chr1	140933332	140934131
chr1	140933332	140934331
chr1	140942931	140945129
chr1	140943530	140944529
chr1	141012509	141013708
chr1	141013109	141014108
chr1	141028703	141033101
chr1	141029703	141033101
chr1	142874079	142876478
chr1	143119098	143121497
chr1	143165163	143167563
chr1	143172164	143174163
chr1	143661732	143663931
chr1	143754738	143757537
chr1	143754738	143757737
chr1	143990491	143991653
chr1	143992654	143995929
chr1	144005528	144006926
chr1	144491739	144493738
chr1	144674929	144678122
chr1	144676128	144677922
chr1	144689779	144690378
chr1	144810445	144813246
chr1	144844409	144846807
chr1	144845808	144846407
chr1	144892335	144894134
chr1	145027350	145030749
chr1	145027750	145029949
chr1	145039751	145042350
chr1	145040351	145041950
chr1	145073752	145076154
chr1	145073952	145076354
chr1	145233690	145236289
chr1	145279856	145284855
chr1	145280456	145282655
chr1	145472846	145477045
chr1	145608279	145610678
chr1	145609279	145611078
chr1	145692968	145696567
chr1	145693968	145696567
chr1	145810308	145814308
chr1	145811308	145814108
chr1	146217511	146219496
chr1	146246695	146247494
chr1	146435844	146439443
chr1	146436044	146437643
chr1	146490137	146491736
chr1	146498933	146502932
chr1	146557368	146559967
chr1	146558168	146559967
chr1	146568961	146569960
chr1	146568961	146570160
chr1	146648735	146651334
chr1	146649135	146650134
chr1	146650735	146653334
chr1	146693729	146695928
chr1	146739512	146742311
chr1	146766547	146767746
chr1	146766747	146768545
chr1	146843562	146844958
chr1	146858559	146860157
chr1	146858559	146860557
chr1	146969379	146970778
chr1	146969579	146972978
chr1	147065577	147067759
chr1	147067560	147069159
chr1	147132259	147134258
chr1	147404390	147405789
chr1	147542847	147544445
chr1	147652124	147654924
chr1	147705967	147709364
chr1	147707167	147709364
chr1	147735407	147737406
chr1	147735807	147738206
chr1	147768204	147771199
chr1	147768804	147770203
chr1	148016330	148017529
chr1	148016330	148017729
chr1	148056628	148058827
chr1	148266507	148267706
chr1	148266507	148267906
chr1	148772459	148777457
chr1	148773459	148776657
chr1	148946339	148948938
chr1	148946939	148948938
chr1	1494170	1497567
chr1	1495170	1497767
chr1	150047171	150048570
chr1	150053571	150054970
chr1	150053771	150054970
chr1	150137312	150140111
chr1	150143512	150147511
chr1	150173330	150177328
chr1	150307127	150307526
chr1	150307127	150308925
chr1	150688933	150690733
chr1	150689334	150690933
chr1	150760127	150762326
chr1	150760127	150763326
chr1	150803860	150806059
chr1	150880347	150881946
chr1	150922627	150924226
chr1	150932027	150934626
chr1	150933027	150935226
chr1	150942604	150945203
chr1	150943204	150944203
chr1	151019015	151022416
chr1	151020015	151022616
chr1	151197162	151201361
chr1	151199362	151200161
chr1	151261897	151262896
chr1	151271151	151272112
chr1	151276911	151278510
chr1	151331101	151332100
chr1	152778649	152780448
chr1	152870052	152872251
chr1	152870252	152872251
chr1	152872790	152874588
chr1	152934408	152937207
chr1	152940808	152942807
chr1	152941608	152943607
chr1	153146515	153149914
chr1	153233217	153234816
chr1	153233617	153234616
chr1	153970636	153973423
chr1	153971637	153973423
chr1	154034946	154036744
chr1	154076738	154080537
chr1	154077738	154079937
chr1	154087189	154089588
chr1	154087789	154091188
chr1	154098633	154104432
chr1	154100233	154104630
chr1	154185528	154189126
chr1	154186728	154190526
chr1	154374354	154377753
chr1	154375354	154376953
chr1	154437940	154441511
chr1	154440512	154442111
chr1	154568238	154569835
chr1	154568238	154570035
chr1	154922210	154926809
chr1	154922810	154926409
chr1	155008227	155010826
chr1	155009027	155010826
chr1	155110701	155112300
chr1	155299992	155304415
chr1	155485101	155487300
chr1	155540886	155543885
chr1	155564285	155566883
chr1	155568684	155569483
chr1	155618316	155620915
chr1	155618716	155619915
chr1	156211842	156213037
chr1	156212438	156213437
chr1	1590929	1592528
chr1	1625860	1627460
chr1	1626060	1627460
chr1	1654211	1654610
chr1	18718509	18721108
chr1	18719109	18720708
chr1	18908285	18911683
chr1	18909084	18910883
chr1	18992059	18994058
chr1	18992059	18994658
chr1	19933622	19936621
chr1	19934622	19936421
chr1	20077936	20079935
chr1	20320505	20321704
chr1	2065224	2068627
chr1	2066224	2068227
chr1	20869919	20871318
chr1	20870319	20871318
chr1	2107224	2109625
chr1	2107424	2109425
chr1	21595628	21597627
chr1	21596228	21597627
chr1	21598428	21600420
chr1	2203419	2205418
chr1	2203619	2205418
chr1	22289476	22290675
chr1	22289476	22291075
chr1	2381576	2383775
chr1	2381776	2383375
chr1	241440	243839
chr1	241640	243439
chr1	26086792	26088591
chr1	3047740	3051539
chr1	3048540	3051339
chr1	3119900	3123899
chr1	3121300	3123099
chr1	32393834	32395433
chr1	32394034	32396432
chr1	34706284	34708483
chr1	34706284	34708683
chr1	34969780	34971778
chr1	34969980	34971378
chr1	35614829	35616028
chr1	35751976	35753975
chr1	35752976	35754175
chr1	37959592	37961391
chr1	37959792	37962391
chr1	40607188	40608587
chr1	41639402	41641001
chr1	41639802	41641001
chr1	41699366	41702174
chr1	41700166	41701774
chr1	41858756	41860755
chr1	41858956	41860755
chr1	41922357	41923556
chr1	41923357	41923556
chr1	42457479	42459478
chr1	42458079	42459478
chr1	42530388	42531787
chr1	42530588	42531787
chr1	42825023	42827022
chr1	42825223	42827022
chr1	43540895	43542294
chr1	43729354	43730953
chr1	43729754	43731153
chr1	43785543	43787342
chr1	44031232	44033831
chr1	44031432	44034831
chr1	44041832	44046431
chr1	44041832	44047031
chr1	44056432	44058631
chr1	44142326	44143311
chr1	44198079	44200478
chr1	44198079	44200678
chr1	44259984	44262183
chr1	44260784	44262983
chr1	44329889	44333088
chr1	44330089	44332888
chr1	44653869	44655980
chr1	44653869	44656180
chr1	44801922	44803521
chr1	44976999	44977998
chr1	44976999	44978198
chr1	45065253	45066652
chr1	45065253	45067052
chr1	45109755	45111554
chr1	45487546	45490545
chr1	45488546	45490345
chr1	46316033	46317432
chr1	46316033	46317632
chr1	46342290	46344089
chr1	46342890	46344289
chr1	46354868	46357467
chr1	46355268	46356867
chr1	46410069	46413468
chr1	46410669	46415067
chr1	46418868	46421467
chr1	46419268	46421467
chr1	46430668	46432267
chr1	46431068	46432067
chr1	46463870	46465869
chr1	46464070	46465269
chr1	46542328	46546313
chr1	46542528	46545313
chr1	477800	479599
chr1	478200	479599
chr1	50330646	50334645
chr1	50331046	50334445
chr1	50878753	50882553
chr1	50880154	50882353
chr1	52194329	52195529
chr1	52194329	52195930
chr1	52430279	52431278
chr1	52430279	52433259
chr1	52431879	52432859
chr1	53167452	53169650
chr1	53167652	53169850
chr1	53367683	53369280
chr1	53368281	53369480
chr1	5378071	5378669
chr1	56305864	56309286
chr1	56306064	56309686
chr1	57034337	57037136
chr1	57035537	57037136
chr1	57155908	57157307
chr1	57155908	57157907
chr1	57568511	57570110
chr1	57785532	57788131
chr1	57785932	57787531
chr1	57853841	57855840
chr1	58152626	58153625
chr1	58152826	58153425
chr1	58184857	58185856
chr1	58185057	58187656
chr1	58383332	58390264
chr1	58835331	58838775
chr1	58835731	58838775
chr1	58879395	58880971
chr1	59063199	59064797
chr1	59063399	59064397
chr1	59179598	59181197
chr1	59179598	59181397
chr1	59468476	59470668
chr1	59527333	59527731
chr1	59546931	59549130
chr1	59547731	59549130
chr1	59550331	59552739
chr1	59719007	59722805
chr1	59720607	59722005
chr1	60223982	60226181
chr1	60224182	60225981
chr1	60268495	60270693
chr1	60268495	60271576
chr1	61012666	61014635
chr1	6197431	6200029
chr1	6198230	6200029
chr1	6414109	6416508
chr1	64644028	64645827
chr1	64644428	64646027
chr1	64675982	64680180
chr1	64676782	64679181
chr1	6474506	6476305
chr1	6474906	6477105
chr1	64835059	64836058
chr1	64841058	64842459
chr1	64841058	64842859
chr1	64869983	64871382
chr1	64869983	64872182
chr1	64918971	64920570
chr1	64931335	64932734
chr1	64976538	64979137
chr1	65013103	65015005
chr1	65013406	65016205
chr1	6515986	6518185
chr1	6516386	6518185
chr1	6519986	6521585
chr1	6520386	6522585
chr1	65460055	65462653
chr1	65461255	65466459
chr1	65463254	65465059
chr1	65699767	65701566
chr1	65699967	65701366
chr1	65801685	65803084
chr1	65920868	65923467
chr1	65922268	65923267
chr1	66036955	66039354
chr1	66037155	66041154
chr1	66211896	66213295
chr1	6643496	6643895
chr1	66658371	66659969
chr1	66700766	66702165
chr1	66702366	66704765
chr1	66834272	66835871
chr1	66834272	66836871
chr1	66899424	66901223
chr1	66899824	66901423
chr1	67240101	67240500
chr1	67447376	67449175
chr1	67447576	67449175
chr1	67456252	67459446
chr1	67456452	67459846
chr1	67587700	67589699
chr1	67588500	67589499
chr1	67612266	67614265
chr1	67612666	67614665
chr1	67720260	67723859
chr1	67720460	67723859
chr1	67905820	67909819
chr1	67960214	67965007
chr1	67961814	67964012
chr1	68152475	68153874
chr1	68152675	68153874
chr1	68549891	68551290
chr1	68863812	68865411
chr1	68935963	68937562
chr1	68936563	68937562
chr1	69583194	69585793
chr1	69620795	69624394
chr1	69621595	69624594
chr1	69732216	69733615
chr1	69732616	69734215
chr1	69808418	69810817
chr1	69915028	69917907
chr1	70104198	70105997
chr1	70104998	70107795
chr1	70190287	70192686
chr1	70556545	70558344
chr1	70662820	70665229
chr1	70663220	70665019
chr1	70783244	70784640
chr1	70783841	70784640
chr1	70791237	70792636
chr1	70791237	70793236
chr1	70946366	70947565
chr1	70946366	70948165
chr1	70983164	70985363
chr1	70983164	70985563
chr1	70995364	70997563
chr1	70995764	70997163
chr1	71221839	71225238
chr1	71225439	71231037
chr1	71227038	71230237
chr1	71231238	71234237
chr1	71245636	71247835
chr1	71284980	71288579
chr1	71285180	71288779
chr1	71405928	71406727
chr1	71406128	71406927
chr1	71430166	71432765
chr1	71483898	71485497
chr1	71484098	71485697
chr1	71515357	71517556
chr1	71515957	71517556
chr1	71592614	71595413
chr1	71593414	71595013
chr1	71838448	71841447
chr1	71839448	71841247
chr1	72018402	72021801
chr1	72019002	72021801
chr1	72046834	72050433
chr1	72047834	72050433
chr1	72389759	72391958
chr1	72389959	72391558
chr1	72601777	72603776
chr1	72603177	72603976
chr1	72606177	72612776
chr1	72607177	72610176
chr1	72668937	72671736
chr1	72670137	72671536
chr1	72708124	72710523
chr1	72708324	72711123
chr1	72757666	72761265
chr1	72758866	72760265
chr1	72934359	72935158
chr1	72942638	72945237
chr1	72943838	72945037
chr1	73210608	73213007
chr1	73211008	73213007
chr1	73468022	73471421
chr1	73469022	73471221
chr1	73482622	73485821
chr1	73483222	73485421
chr1	73511424	73515823
chr1	73515424	73517023
chr1	73654744	73657143
chr1	73654944	73657343
chr1	73970615	73978020
chr1	73974613	73976811
chr1	74104849	74107048
chr1	74109649	74111448
chr1	74201628	74204026
chr1	74465951	74468552
chr1	74466551	74468152
chr1	75099865	75102464
chr1	75100865	75102864
chr1	76622999	76624797
chr1	76623199	76625397
chr1	77342531	77344130
chr1	77342531	77344330
chr1	78280586	78282585
chr1	78281586	78285183
chr1	78283184	78284183
chr1	78966582	78969181
chr1	78967182	78968781
chr1	79009181	79011980
chr1	79029776	79031975
chr1	79029976	79031575
chr1	79673667	79676666
chr1	79674067	79676866
chr1	79720467	79726666
chr1	79724267	79725266
chr1	79781204	79784203
chr1	79781404	79782803
chr1	79880160	79883559
chr1	80174551	80188947
chr1	80174751	80188947
chr1	80594562	80598959
chr1	80595762	80597559
chr1	80935331	80938130
chr1	81042804	81044003
chr1	81043004	81044403
chr1	81062733	81065533
chr1	81063135	81064934
chr1	81251266	81252865
chr1	81251866	81252865
chr1	81254465	81256664
chr1	81254865	81256664
chr1	81463164	81466163
chr1	81724510	81727109
chr1	81724910	81726509
chr1	81877484	81881683
chr1	81877884	81880883
chr1	82209252	82211051
chr1	82210052	82212251
chr1	82285114	82287513
chr1	82285314	82288711
chr1	82397876	82399075
chr1	82398076	82399075
chr1	82457469	82459068
chr1	82457669	82458468
chr1	82467272	82468471
chr1	82467472	82468271
chr1	82572152	82575741
chr1	82573542	82574941
chr1	82996598	82997997
chr1	82996598	82998597
chr1	83089420	83091619
chr1	83089820	83091619
chr1	83243683	83245682
chr1	83440153	83442352
chr1	83440153	83442552
chr1	83462678	83465827
chr1	83464428	83466427
chr1	83482511	83484910
chr1	83498306	83502505
chr1	83499706	83501905
chr1	83539054	83541253
chr1	83539254	83541053
chr1	83557055	83559254
chr1	83579455	83582654
chr1	83580055	83582454
chr1	83589055	83593452
chr1	83590055	83593052
chr1	83607453	83610733
chr1	83608053	83610533
chr1	83623134	83627333
chr1	83624134	83626333
chr1	83734724	83737323
chr1	83735524	83739323
chr1	83737924	83739323
chr1	83859324	83861323
chr1	83859924	83860923
chr1	83929133	83931332
chr1	84029160	84030758
chr1	84029360	84030558
chr1	84093559	84096358
chr1	84093959	84096958
chr1	84210557	84211556
chr1	84210557	84212156
chr1	84258308	84259907
chr1	84258708	84259907
chr1	84266508	84269307
chr1	84266708	84269107
chr1	84439325	84442324
chr1	84439725	84442124
chr1	84574447	84576046
chr1	84660939	84663459
chr1	84662260	84663459
chr1	84839298	84842697
chr1	84840898	84843097
chr1	86666426	86667425
chr1	86666826	86668025
chr1	86749584	86753623
chr1	86749584	86754423
chr1	86952174	86953773
chr1	86952174	86954373
chr1	87016367	87017966
chr1	87016567	87018166
chr1	88073394	88075793
chr1	88073794	88075593
chr1	8810250	8811449
chr1	8810450	8813849
chr1	88110783	88112782
chr1	88110983	88112782
chr1	88416184	88417981
chr1	88588431	88591062
chr1	88631741	88632940
chr1	88631741	88633340
chr1	8953479	8957478
chr1	8953479	8958078
chr1	90427742	90429319
chr1	921936	923335
chr1	922136	923335
chr1	93468720	93471519
chr1	95199151	95200550
chr1	95199551	95200750
chr1	95535275	95537074
chr1	95535475	95536674
chr1	95585275	95586674
chr1	95585475	95586874
chr1	95751635	95753034
chr1	9606646	9609445
chr1	96244007	96247006
chr1	96244207	96245206
chr1	9626645	9628444
chr1	96515511	96518310
chr1	96787787	96791586
chr1	96787787	96792586
chr1	97307988	97309587
chr1	97338588	97340187
chr1	97338988	97340387
chr1	97844785	97845984
chr1	97844985	97846364
chr1	97847349	97848347
chr1	97847349	97848947
chr1	97951120	97952919
chr1	97985302	97986702
chr1	97985302	97987302
chr1	98210123	98211722
chr1	98210123	98211922
chr1	98391852	98396851
chr1	98392052	98394051
chr1	98394852	98396851
chr1	98400652	98403651
chr1	98400852	98402051
chr1	98517725	98519524
chr10	100789002	100790201
chr10	100789202	100790201
chr10	101185149	101187148
chr10	101185749	101186948
chr10	101309410	101311009
chr10	101309810	101310809
chr10	102036197	102039196
chr10	102036397	102037996
chr10	102150120	102151269
chr10	102151988	102152787
chr10	102152188	102153587
chr10	102164388	102167187
chr10	102164788	102167787
chr10	102221386	102224384
chr10	102335007	102337406
chr10	102335207	102337806
chr10	102434406	102435005
chr10	102434406	102437405
chr10	102520392	102522190
chr10	102691127	102694726
chr10	102691327	102694726
chr10	102920288	102922087
chr10	102920888	102922887
chr10	102981400	102982799
chr10	102981600	102982599
chr10	103043554	103047151
chr10	103044554	103047551
chr10	103058752	103061722
chr10	103174751	103177750
chr10	103248975	103251774
chr10	103303775	103307174
chr10	103320174	103325173
chr10	103320374	103326373
chr10	103405686	103407485
chr10	103406286	103407485
chr10	103432499	103434298
chr10	103472943	103474742
chr10	103701071	103703470
chr10	103739870	103741669
chr10	103801607	103803606
chr10	103801807	103803806
chr10	103983604	103984603
chr10	103983604	103985803
chr10	104080538	104081937
chr10	104080738	104081937
chr10	104152920	104155519
chr10	104153720	104154919
chr10	1043300	1044741
chr10	1043300	1044941
chr10	10481062	10485261
chr10	10481262	10485261
chr10	10549458	10551057
chr10	10549458	10551457
chr10	10612237	10616636
chr10	10613237	10616836
chr10	10899051	10901250
chr10	10899251	10900050
chr10	1109137	1111336
chr10	1109337	1111136
chr10	11155547	11159546
chr10	11155747	11157746
chr10	11331595	11333194
chr10	11331795	11333594
chr10	11399121	11400120
chr10	11399121	11400520
chr10	11425319	11425918
chr10	11425319	11426318
chr10	11436748	11439347
chr10	11437748	11439347
chr10	11554009	11556407
chr10	11554209	11556207
chr10	11872158	11873757
chr10	11872558	11874357
chr10	11907123	11908922
chr10	11907323	11908722
chr10	11958008	11960407
chr10	12076411	12077410
chr10	12078139	12079138
chr10	12078139	12079538
chr10	12113032	12115431
chr10	12113232	12115231
chr10	1212188	1213587
chr10	1212188	1213987
chr10	12174133	12177348
chr10	12175549	12177548
chr10	12185659	12186458
chr10	12242154	12245353
chr10	12256209	12258408
chr10	12298210	12300786
chr10	12298810	12300786
chr10	12370728	12372928
chr10	12370728	12373728
chr10	12382530	12384518
chr10	12382930	12384318
chr10	12447101	12448900
chr10	12447301	12449100
chr10	1246554	1249353
chr10	1247754	1249153
chr10	12621262	12623261
chr10	12621462	12623061
chr10	12689663	12692662
chr10	12689863	12693262
chr10	13122041	13123631
chr10	13161228	13164027
chr10	13161428	13163827
chr10	13212178	13213176
chr10	13212578	13213176
chr10	13237314	13239913
chr10	13237714	13239313
chr10	13315317	13317916
chr10	13316517	13318116
chr10	13321917	13324516
chr10	13322517	13324516
chr10	13503840	13509639
chr10	13505040	13510039
chr10	13633859	13636258
chr10	13678853	13680852
chr10	13855577	13860176
chr10	13855777	13859976
chr10	13978163	13980162
chr10	14074207	14076006
chr10	14074407	14075606
chr10	14329067	14331066
chr10	14329267	14331266
chr10	14353267	14355060
chr10	14353267	14355460
chr10	1466192	1469391
chr10	1466392	1469791
chr10	14679978	14681177
chr10	14679978	14681377
chr10	14878293	14880092
chr10	14878693	14880892
chr10	15018061	15019660
chr10	15054846	15056045
chr10	15055046	15055845
chr10	15066845	15067844
chr10	15077445	15081644
chr10	15078845	15081244
chr10	15231330	15232729
chr10	15391154	15397751
chr10	15392554	15395151
chr10	15479516	15481114
chr10	15601847	15607442
chr10	15605243	15609242
chr10	15656463	15656862
chr10	16008726	16010925
chr10	16267747	16269146
chr10	16322147	16326746
chr10	16323347	16325546
chr10	16331518	16334117
chr10	16332118	16333917
chr10	16943152	16946751
chr10	16947752	16953997
chr10	16948952	16953597
chr10	17342547	17344746
chr10	17342747	17344746
chr10	17558022	17560221
chr10	17558022	17560621
chr10	17600630	17604029
chr10	17601230	17603429
chr10	1763148	1764947
chr10	1763148	1765147
chr10	17695157	17697956
chr10	17720156	17722355
chr10	17720956	17722555
chr10	18014229	18016828
chr10	18967222	18969021
chr10	18967422	18969821
chr10	18978022	18982421
chr10	18980022	18983421
chr10	18983022	18993621
chr10	18985822	18988621
chr10	18989422	18993221
chr10	19023858	19026657
chr10	19024858	19026457
chr10	19125264	19126863
chr10	19125464	19127263
chr10	19196278	19199277
chr10	19196878	19198877
chr10	19316429	19318028
chr10	19316429	19318428
chr10	19378420	19380819
chr10	19408977	19411373
chr10	19408977	19411573
chr10	19626631	19628613
chr10	19721211	19722410
chr10	19721611	19723809
chr10	19723210	19725609
chr10	20242712	20244511
chr10	20268630	20273029
chr10	20269230	20271229
chr10	20323030	20326429
chr10	20350231	20354030
chr10	20390030	20395044
chr10	20391230	20394844
chr10	20564179	20565978
chr10	20564379	20566178
chr10	20642638	20644437
chr10	20642638	20645237
chr10	20670238	20673237
chr10	20670438	20673037
chr10	20702363	20705348
chr10	20703363	20705748
chr10	20725950	20728549
chr10	20726150	20727749
chr10	20759225	20761424
chr10	20759425	20762024
chr10	20767510	20770309
chr10	20768310	20770509
chr10	20779146	20782745
chr10	20779546	20782898
chr10	20795232	20797831
chr10	20795432	20796831
chr10	20798632	20802031
chr10	20801232	20802031
chr10	20811232	20814031
chr10	20824432	20826431
chr10	20824632	20826231
chr10	20836632	20839431
chr10	20836632	20840431
chr10	20843432	20845631
chr10	20844432	20847831
chr10	20846432	20853833
chr10	20848432	20850231
chr10	20851032	20853433
chr10	20857434	20865233
chr10	20862234	20864833
chr10	20875431	20879231
chr10	20876431	20880631
chr10	20933614	20935213
chr10	20934014	20935213
chr10	21215104	21217303
chr10	21215304	21216903
chr10	21224104	21227903
chr10	21226704	21227903
chr10	21229304	21231866
chr10	21230476	21231465
chr10	21236137	21237535
chr10	21236337	21238135
chr10	21302716	21303718
chr10	21302716	21304118
chr10	21317028	21321027
chr10	21317228	21320627
chr10	21321828	21325427
chr10	21321828	21327427
chr10	21394910	21396709
chr10	21429143	21431542
chr10	21429743	21432942
chr10	21432343	21433542
chr10	21442543	21444342
chr10	21442543	21444542
chr10	21446143	21449342
chr10	21446743	21450142
chr10	21456343	21457939
chr10	21456343	21458339
chr10	21520291	21525090
chr10	21520491	21523490
chr10	21547891	21550490
chr10	21572090	21577689
chr10	21596890	21600689
chr10	21597690	21600289
chr10	2160106	2163079
chr10	21624689	21627488
chr10	21625289	21627088
chr10	21636089	21638688
chr10	21637489	21638088
chr10	21657487	21659886
chr10	21658087	21659886
chr10	21675288	21679087
chr10	21675488	21677487
chr10	21678088	21679087
chr10	21697687	21699486
chr10	21698287	21702086
chr10	21700087	21703286
chr10	21723345	21725144
chr10	21749545	21753544
chr10	21751345	21752144
chr10	21752745	21754144
chr10	21760545	21763143
chr10	21761145	21763743
chr10	21778946	21781145
chr10	21779146	21779745
chr10	21791146	21793545
chr10	21791546	21792945
chr10	21798146	21799145
chr10	21812346	21814945
chr10	21819375	21822174
chr10	21820575	21821574
chr10	21824975	21828374
chr10	21826175	21827574
chr10	21878541	21880202
chr10	21878541	21880803
chr10	22053368	22057167
chr10	22072164	22074135
chr10	2360858	2363057
chr10	2361258	2363057
chr10	25716113	25717912
chr10	25716113	25718112
chr10	25745912	25748110
chr10	25746312	25748110
chr10	25766112	25767511
chr10	25766112	25767711
chr10	25778610	25781583
chr10	25779610	25780983
chr10	25824737	25827936
chr10	25826337	25827936
chr10	25934529	25938928
chr10	25934729	25937328
chr10	26041827	26042626
chr10	26077932	26080131
chr10	26078332	26080246
chr10	26126431	26129430
chr10	26130031	26136630
chr10	26130231	26136830
chr10	26179998	26181397
chr10	26180198	26181597
chr10	26214589	26216380
chr10	26215178	26216978
chr10	26443641	26449640
chr10	26444241	26449040
chr10	26468440	26470239
chr10	26497239	26501238
chr10	26499239	26500438
chr10	26503239	26506038
chr10	26504039	26506637
chr10	26513838	26517637
chr10	26513838	26519437
chr10	26670555	26674548
chr10	26670555	26674748
chr10	26701861	26703460
chr10	26701861	26703860
chr10	26707660	26711259
chr10	26708260	26710459
chr10	26728042	26731241
chr10	26728242	26729641
chr10	26733242	26734841
chr10	26733642	26735841
chr10	26742446	26744444
chr10	26743445	26744644
chr10	26813446	26814645
chr10	26813446	26814845
chr10	26816246	26817845
chr10	26841643	26842242
chr10	28330822	28332421
chr10	28331022	28333221
chr10	28350622	28353221
chr10	28351422	28352621
chr10	28355422	28358221
chr10	28355822	28356821
chr10	28443876	28445675
chr10	28443876	28446075
chr10	28548297	28549696
chr10	28548297	28550096
chr10	28593127	28597324
chr10	2876268	2877067
chr10	29608925	29609723
chr10	29608925	29610723
chr10	30134319	30135518
chr10	30159519	30160918
chr10	30282313	30284912
chr10	30530731	30532530
chr10	30531131	30532530
chr10	3205135	3208021
chr10	32328023	32329420
chr10	32328023	32330020
chr10	32635130	32637129
chr10	32869246	32870245
chr10	33761785	33762384
chr10	33947481	33950452
chr10	33947881	33951852
chr10	33951253	33952052
chr10	34161399	34163198
chr10	34161999	34163198
chr10	34280180	34281779
chr10	35292009	35295408
chr10	35310808	35315807
chr10	35545529	35546328
chr10	35695204	35696166
chr10	35707084	35708483
chr10	35707284	35709083
chr10	35806158	35808557
chr10	35807358	35808957
chr10	35845917	35847516
chr10	35872913	35874512
chr10	35872913	35875912
chr10	35902316	35903515
chr10	35983529	35985728
chr10	35983929	35986728
chr10	36017128	36019527
chr10	36055828	36059432
chr10	36056228	36060032
chr10	36072834	36076233
chr10	36073634	36075233
chr10	36092033	36093832
chr10	36117633	36118632
chr10	36139833	36141832
chr10	36140033	36143432
chr10	36162833	36169006
chr10	36164033	36169006
chr10	36169475	36173074
chr10	36227304	36229703
chr10	36252464	36256063
chr10	36273017	36275016
chr10	36273217	36275816
chr10	36281041	36283039
chr10	36291040	36293039
chr10	36291440	36293239
chr10	36367334	36369533
chr10	36367734	36369133
chr10	36417438	36420037
chr10	36418838	36423037
chr10	36424038	36426843
chr10	36424438	36426843
chr10	36440842	36441441
chr10	36458442	36460841
chr10	36459042	36460841
chr10	36524546	36525545
chr10	36544947	36547149
chr10	36545147	36547949
chr10	36555750	36559749
chr10	36575353	36579155
chr10	36576153	36579555
chr10	36740713	36742912
chr10	36740713	36743512
chr10	36833605	36836404
chr10	36834405	36836804
chr10	36876717	36879516
chr10	36877517	36879716
chr10	36904519	36907318
chr10	36904919	36907318
chr10	36952823	36953822
chr10	36952823	36954022
chr10	36978999	36981998
chr10	36979799	36981598
chr10	37033991	37035190
chr10	37034391	37036590
chr10	37036191	37039190
chr10	37041191	37042990
chr10	37071391	37072190
chr10	37071591	37072190
chr10	37079191	37080590
chr10	37134898	37137497
chr10	37135098	37136497
chr10	37182870	37186469
chr10	37183070	37187469
chr10	37286450	37289249
chr10	37286850	37289449
chr10	37338396	37339595
chr10	37338796	37339795
chr10	37487658	37489257
chr10	37495058	37496857
chr10	37495458	37496857
chr10	37711311	37715110
chr10	37712711	37714510
chr10	37753511	37756709
chr10	37753711	37755709
chr10	37826112	37835711
chr10	37828712	37833711
chr10	37836312	37838911
chr10	37859528	37862927
chr10	37941303	37942502
chr10	37945303	37947702
chr10	37945503	37947102
chr10	38015681	38018280
chr10	38016681	38018680
chr10	38149850	38153068
chr10	38286378	38288577
chr10	38286578	38287177
chr10	38287778	38288377
chr10	38446268	38448667
chr10	38446668	38448267
chr10	38472669	38474068
chr10	38472869	38474468
chr10	38507194	38508393
chr10	38507394	38508193
chr10	4049636	4051235
chr10	4050236	4051235
chr10	4084426	4086025
chr10	4084826	4086025
chr10	42670040	42671439
chr10	42670040	42672039
chr10	42685378	42686377
chr10	42685378	42686577
chr10	42699372	42701771
chr10	42699572	42702371
chr10	42710408	42713007
chr10	42710808	42713007
chr10	42746805	42747804
chr10	42746805	42750404
chr10	42748405	42750804
chr10	42792078	42794677
chr10	42792278	42793877
chr10	42861675	42864274
chr10	42861875	42865074
chr10	42877075	42877474
chr10	42877275	42879074
chr10	42878275	42879074
chr10	42888675	42889274
chr10	42888675	42890874
chr10	42900273	42902672
chr10	42900873	42902672
chr10	43093967	43095366
chr10	43094367	43095366
chr10	43263498	43265697
chr10	43263898	43268297
chr10	4331517	4335716
chr10	4332717	4335716
chr10	43482566	43484765
chr10	43483966	43485565
chr10	43597934	43600530
chr10	43597934	43601330
chr10	43742451	43744050
chr10	43743051	43744250
chr10	43839287	43842686
chr10	43987264	43989885
chr10	43988486	43989685
chr10	44100942	44102341
chr10	44146531	44148530
chr10	4417083	4419081
chr10	4417683	4419081
chr10	44527087	44530485
chr10	44527287	44530685
chr10	44879771	44881569
chr10	44879971	44881169
chr10	44985244	44988442
chr10	44986044	44987643
chr10	45205278	45209477
chr10	45236474	45238073
chr10	45236674	45237873
chr10	45249870	45252069
chr10	45250070	45251069
chr10	45299269	45304470
chr10	45301669	45304870
chr10	45345594	45346193
chr10	45635005	45637604
chr10	45636205	45637804
chr10	45692790	45694389
chr10	45693590	45694189
chr10	45716132	45718731
chr10	45716732	45718931
chr10	45873411	45875409
chr10	45874210	45876009
chr10	45897809	45900408
chr10	45931782	45933181
chr10	45932582	45933181
chr10	45934782	45937581
chr10	45935782	45937581
chr10	4607703	4610502
chr10	46112904	46116303
chr10	46240165	46243764
chr10	46241165	46242964
chr10	46462002	46466801
chr10	46463802	46468001
chr10	46569590	46572588
chr10	46569790	46573385
chr10	46705782	46707181
chr10	46827747	46829346
chr10	46894948	46897347
chr10	46899348	46902747
chr10	46905748	46908147
chr10	46906548	46907947
chr10	46931146	46933745
chr10	46945145	46946941
chr10	46945545	46946941
chr10	46978940	46980339
chr10	46978940	46980939
chr10	47083195	47084194
chr10	47083595	47084194
chr10	47119236	47124627
chr10	47160311	47161910
chr10	47720981	47723382
chr10	47793632	47797630
chr10	47793832	47797230
chr10	4787388	4789187
chr10	47954856	47957055
chr10	48070455	48074253
chr10	48087855	48089854
chr10	48088255	48089654
chr10	48514913	48515512
chr10	48948818	48952015
chr10	48949018	48952015
chr10	48989459	48992658
chr10	49467450	49468649
chr10	4950261	4951460
chr10	4950261	4952460
chr10	49648089	49651088
chr10	49650089	49651888
chr10	49766258	49767454
chr10	49859421	49860820
chr10	49859421	49861220
chr10	5046407	5049006
chr10	5047407	5048806
chr10	50628021	50629181
chr10	50628221	50629020
chr10	50655151	50656350
chr10	50655751	50656350
chr10	51019222	51022020
chr10	51019422	51021420
chr10	5122299	5123698
chr10	51272482	51273280
chr10	51272482	51273880
chr10	51280881	51283880
chr10	51379353	51380952
chr10	51409436	51411035
chr10	51409436	51412435
chr10	51569618	51571817
chr10	51569818	51572217
chr10	51597186	51599181
chr10	51597186	51599781
chr10	52654602	52656202
chr10	52784720	52786320
chr10	52784720	52786720
chr10	53002080	53003279
chr10	53478688	53482887
chr10	53479288	53482487
chr10	53502695	53504894
chr10	53503095	53504494
chr10	53711475	53714075
chr10	53711875	53714075
chr10	53958572	53959571
chr10	53958572	53960571
chr10	54278825	54282422
chr10	54279825	54282223
chr10	5435072	5437670
chr10	5435472	5437870
chr10	54482082	54483481
chr10	54482282	54483481
chr10	54535465	54538664
chr10	54648249	54649448
chr10	54648449	54649848
chr10	54902937	54903936
chr10	54988426	54990425
chr10	54988626	54990225
chr10	55053724	55055123
chr10	55053724	55055523
chr10	5505676	5509275
chr10	55069524	55070123
chr10	55165144	55166543
chr10	55165144	55166743
chr10	5610678	5614077
chr10	57827158	57829357
chr10	57922995	57925388
chr10	57923195	57925988
chr10	58290715	58293514
chr10	58468538	58472079
chr10	58468738	58472079
chr10	58506676	58509153
chr10	58507076	58509353
chr10	58644657	58647456
chr10	58645057	58647256
chr10	58710538	58713337
chr10	58838956	58842355
chr10	58840956	58842155
chr10	59643138	59645737
chr10	59643338	59645537
chr10	59832460	59834459
chr10	59832460	59834659
chr10	60036784	60038383
chr10	60036984	60038783
chr10	60076381	60079899
chr10	60077700	60080499
chr10	60922864	60924863
chr10	60923064	60924863
chr10	609710	612715
chr10	610113	612315
chr10	61279107	61281106
chr10	61279907	61281706
chr10	61649446	61651645
chr10	61649846	61651045
chr10	61876196	61878786
chr10	61876396	61878786
chr10	62017499	62018898
chr10	62294262	62296461
chr10	62294462	62295861
chr10	62921079	62922282
chr10	63509627	63510226
chr10	65092108	65093707
chr10	65092308	65094107
chr10	65125512	65127511
chr10	65126112	65127711
chr10	65175312	65176511
chr10	65227875	65229073
chr10	65282966	65283964
chr10	65282966	65284164
chr10	65324966	65326965
chr10	6540156	6541944
chr10	65461564	65465363
chr10	65461964	65464563
chr10	65469964	65477038
chr10	65470364	65471163
chr10	65471839	65473638
chr10	65489039	65491238
chr10	65524433	65526032
chr10	65540061	65542660
chr10	65609039	65609638
chr10	65609039	65611439
chr10	65655408	65656007
chr10	65655408	65656207
chr10	65842721	65846719
chr10	65842921	65845719
chr10	65969317	65972116
chr10	65970317	65972516
chr10	6603415	6605215
chr10	6603815	6604815
chr10	66752253	66759051
chr10	66753653	66759251
chr10	6691997	6693796
chr10	6692198	6693396
chr10	67153439	67156038
chr10	67292225	67294537
chr10	67294914	67295713
chr10	67493528	67497327
chr10	67510037	67513436
chr10	67629869	67632068
chr10	67630269	67632468
chr10	67734208	67736607
chr10	67735008	67736207
chr10	67755808	67757607
chr10	67984278	67986277
chr10	67984478	67986077
chr10	68109175	68110974
chr10	68109575	68110774
chr10	68236680	68239478
chr10	68236680	68239678
chr10	68777570	68778187
chr10	68777570	68781162
chr10	69913429	69915028
chr10	69913629	69915228
chr10	70011018	70012217
chr10	70012818	70015845
chr10	70759835	70762629
chr10	70761033	70762829
chr10	70791708	70793907
chr10	70791708	70794107
chr10	70796323	70798522
chr10	70796523	70798522
chr10	70837504	70840503
chr10	70837704	70838503
chr10	70839104	70840503
chr10	70943533	70945932
chr10	70944133	70945532
chr10	71151230	71155025
chr10	71729198	71731597
chr10	71729198	71731797
chr10	72004805	72006404
chr10	72005405	72006604
chr10	72563234	72565033
chr10	72563634	72565433
chr10	72725444	72726429
chr10	72729028	72729627
chr10	72824472	72825271
chr10	73064553	73067552
chr10	73064553	73074114
chr10	73069553	73078019
chr10	73075420	73077619
chr10	73078620	73081819
chr10	73078820	73082019
chr10	73133419	73136018
chr10	73152610	73154209
chr10	73153210	73154609
chr10	73379106	73380905
chr10	73379106	73381505
chr10	73468244	73469043
chr10	73468244	73471043
chr10	73501843	73505642
chr10	73502443	73506242
chr10	73648711	73650510
chr10	73854541	73857340
chr10	73919137	73924536
chr10	74141183	74144182
chr10	74141583	74143982
chr10	74146583	74148982
chr10	74147583	74149382
chr10	74735731	74738130
chr10	74736331	74738130
chr10	75782914	75784313
chr10	75783114	75784313
chr10	76107693	76111092
chr10	76108093	76110292
chr10	76197027	76199425
chr10	76197227	76199625
chr10	76279692	76282090
chr10	76279892	76283090
chr10	76592152	76596551
chr10	76593152	76594751
chr10	76692129	76695528
chr10	76770726	76772125
chr10	76770926	76772325
chr10	76814723	76816322
chr10	76814923	76815922
chr10	76857321	76859720
chr10	76857921	76859320
chr10	76958123	76963122
chr10	76958923	76963122
chr10	76989786	76992385
chr10	76990786	76993785
chr10	76998186	77000185
chr10	76999586	77001585
chr10	77147808	77150607
chr10	77147808	77150807
chr10	77273962	77275961
chr10	77290362	77290961
chr10	77290362	77294361
chr10	77327363	77330362
chr10	77327563	77330562
chr10	77330963	77331962
chr10	77359363	77360362
chr10	77359563	77360362
chr10	77405168	77408963
chr10	77420964	77422963
chr10	77420964	77423363
chr10	77500529	77504128
chr10	77506129	77509728
chr10	77508529	77510928
chr10	77535021	77542419
chr10	77539421	77542219
chr10	77549620	77552219
chr10	77830018	77833217
chr10	77830618	77833017
chr10	7878296	7882495
chr10	78905022	78907421
chr10	78905222	78908021
chr10	79501834	79503233
chr10	79502034	79503233
chr10	7955693	7959692
chr10	79598407	79601806
chr10	79599007	79602006
chr10	79817543	79820142
chr10	79818143	79819942
chr10	80130849	80132648
chr10	80131449	80133048
chr10	80143849	80146648
chr10	80144449	80146648
chr10	80245448	80247341
chr10	80245448	80248141
chr10	80248142	80249741
chr10	80248742	80250341
chr10	80402611	80406210
chr10	80729224	80733223
chr10	80733824	80737023
chr10	80737624	80739823
chr10	80792587	80794786
chr10	80966604	80974933
chr10	80966604	80975331
chr10	80989125	80993724
chr10	80990725	80992924
chr10	81073048	81075646
chr10	8110128	8111127
chr10	81119021	81123020
chr10	81119221	81123420
chr10	81282984	81286175
chr10	81282984	81286775
chr10	81357158	81358357
chr10	81395562	81398360
chr10	81474561	81478360
chr10	81532770	81535570
chr10	81532971	81534768
chr10	81592762	81593761
chr10	81706454	81709652
chr10	81706654	81712052
chr10	81724053	81726852
chr10	81760851	81765781
chr10	81859279	81861078
chr10	81859679	81861278
chr10	8187070	8188469
chr10	82294324	82297919
chr10	82294324	82298919
chr10	82385323	82386522
chr10	82385723	82386922
chr10	82412322	82413721
chr10	82412522	82413721
chr10	82579662	82580261
chr10	82579862	82580261
chr10	8262657	8266656
chr10	8264857	8266256
chr10	82663761	82666160
chr10	8270057	8273856
chr10	8271057	8272856
chr10	82721560	82724159
chr10	82788225	82789824
chr10	83239361	83241960
chr10	83239561	83241760
chr10	83748168	83749367
chr10	83804169	83806962
chr10	83804769	83806366
chr10	8392418	8395617
chr10	84714822	84716821
chr10	84762403	84765602
chr10	84781093	84783292
chr10	84782493	84788891
chr10	84784493	84788891
chr10	84913359	84914757
chr10	84913359	84915357
chr10	84943764	84947441
chr10	84944764	84947241
chr10	85005651	85008450
chr10	85005851	85008450
chr10	85123275	85127270
chr10	85287658	85289857
chr10	85287858	85289657
chr10	85324053	85326852
chr10	85324453	85326852
chr10	85357650	85359449
chr10	85357850	85359449
chr10	85431503	85432902
chr10	85460457	85461456
chr10	85467252	85468251
chr10	85512781	85513780
chr10	85538379	85539378
chr10	85538379	85539778
chr10	85540175	85545574
chr10	85550175	85551974
chr10	85553575	85554974
chr10	85553975	85556974
chr10	85584711	85587510
chr10	85585911	85588710
chr10	85588111	85589310
chr10	85644710	85647109
chr10	85645110	85646509
chr10	85668703	85669902
chr10	85724505	85726104
chr10	85724505	85726304
chr10	8575359	8575958
chr10	8575359	8576358
chr10	85838187	85841985
chr10	85838587	85840786
chr10	86178492	86181291
chr10	86178692	86180491
chr10	86291694	86294693
chr10	86293894	86295093
chr10	86382703	86384502
chr10	86383103	86384502
chr10	86414734	86416333
chr10	86532758	86534957
chr10	86533158	86535357
chr10	86568044	86569443
chr10	86606345	86609344
chr10	86652557	86654956
chr10	86653757	86655156
chr10	86695752	86696551
chr10	86695752	86697151
chr10	86707351	86708949
chr10	86707751	86708949
chr10	86712349	86714148
chr10	86712749	86714348
chr10	86761742	86763341
chr10	86762142	86763141
chr10	86800564	86802963
chr10	86801364	86803163
chr10	86848964	86851763
chr10	86848964	86851963
chr10	86867164	86868963
chr10	86897068	86900067
chr10	87155051	87156850
chr10	87920232	87922631
chr10	87921232	87923031
chr10	88089875	88093074
chr10	8821101	8822700
chr10	8821101	8823300
chr10	88264666	88269065
chr10	88266466	88267865
chr10	88270666	88273265
chr10	88272266	88273265
chr10	88467022	88468421
chr10	88467022	88468621
chr10	88632875	88637074
chr10	88635675	88636874
chr10	88706057	88707656
chr10	89024461	89027060
chr10	89024461	89027660
chr10	89070993	89074792
chr10	89072593	89075192
chr10	89163031	89163830
chr10	89228338	89231537
chr10	89237538	89240334
chr10	89241935	89251510
chr10	89252511	89255540
chr10	89255341	89257140
chr10	89257741	89259940
chr10	89258141	89260540
chr10	89268141	89269739
chr10	89363268	89367467
chr10	89364468	89368467
chr10	89588164	89590363
chr10	89588964	89590363
chr10	89619968	89624567
chr10	89647323	89649322
chr10	89712730	89716529
chr10	89714730	89717729
chr10	89851750	89852945
chr10	89889746	89891545
chr10	89957547	89958946
chr10	89957947	89959346
chr10	9299895	9301294
chr10	9299895	9302094
chr10	93389654	93391053
chr10	9368090	9370889
chr10	9368490	9370489
chr10	93864569	93865568
chr10	93882187	93883386
chr10	93964573	93965772
chr10	9524807	9528806
chr10	9567807	9570806
chr10	9601806	9605005
chr10	98229080	98236631
chr10	98230280	98234479
chr10	98235632	98238228
chr10	98281217	98284608
chr10	991097	993296
chr10	991297	993296
chr11	100023354	100026552
chr11	100023953	100025152
chr11	100037635	100038434
chr11	100039835	100044634
chr11	100042235	100044234
chr11	100056588	100057987
chr11	100056788	100057987
chr11	100225035	100228234
chr11	100226235	100227834
chr11	100236035	100241034
chr11	100236435	100238234
chr11	100283833	100285432
chr11	100419730	100421329
chr11	100421832	100422631
chr11	100421832	100423430
chr11	100431499	100433098
chr11	100431499	100433298
chr11	100603410	100606409
chr11	10069740	10072129
chr11	10069940	10072129
chr11	100793543	100795742
chr11	100901463	100904062
chr11	100902663	100904262
chr11	10090727	10094522
chr11	10091727	10093922
chr11	100919264	100922063
chr11	100924862	100928461
chr11	100964918	100967716
chr11	100996862	100998261
chr11	100996862	100999261
chr11	101009662	101013045
chr11	101009862	101011845
chr11	101104723	101105722
chr11	10111518	10114517
chr11	10112518	10114117
chr11	101155438	101157837
chr11	10132720	10136719
chr11	10133120	10135319
chr11	101346635	101349834
chr11	101347035	101348234
chr11	10139920	10142119
chr11	10141120	10142319
chr11	10145720	10150208
chr11	10145920	10150408
chr11	101486024	101490023
chr11	101486424	101490180
chr11	101495275	101498332
chr11	101495875	101498732
chr11	101499733	101507142
chr11	101501533	101507342
chr11	10151609	10158608
chr11	10154209	10155808
chr11	101559060	101560659
chr11	101561859	101567262
chr11	101565063	101566262
chr11	10156609	10158408
chr11	101572364	101577563
chr11	101582164	101584963
chr11	101589564	101595363
chr11	101648440	101651838
chr11	101649239	101651438
chr11	10169847	10174646
chr11	10171047	10173846
chr11	101748922	101753721
chr11	101793149	101800148
chr11	101794949	101799148
chr11	101802549	101804548
chr11	101812549	101814748
chr11	101832549	101838548
chr11	101835549	101838548
chr11	101839549	101843548
chr11	101848349	101850148
chr11	101850949	101854948
chr11	101855949	101859348
chr11	10189447	10190446
chr11	101955306	101959305
chr11	102154165	102155764
chr11	102179071	102182470
chr11	102183071	102188270
chr11	102185271	102188270
chr11	102195906	102196705
chr11	10219920	10221919
chr11	10220320	10221719
chr11	102235025	102238824
chr11	102317798	102319397
chr11	102460276	102461675
chr11	102460476	102461675
chr11	102514673	102515672
chr11	102514873	102516871
chr11	102770720	102771719
chr11	102772624	102773623
chr11	102845624	102849223
chr11	102870024	102872423
chr11	102871224	102872823
chr11	102948224	102949594
chr11	102948824	102949594
chr11	102975977	102979176
chr11	103013434	103017833
chr11	103014834	103018633
chr11	103080217	103081380
chr11	103148696	103150095
chr11	103148696	103150276
chr11	103384781	103385580
chr11	103393836	103395474
chr11	103488601	103493817
chr11	103531018	103534817
chr11	103532218	103536217
chr11	103561639	103563838
chr11	103562239	103563438
chr11	103664927	103667126
chr11	103665127	103666126
chr11	103668327	103671726
chr11	103669727	103674526
chr11	103672327	103674526
chr11	103768255	103772621
chr11	103768855	103770821
chr11	103873788	103875787
chr11	103904117	103907116
chr11	103915614	103916413
chr11	103936486	103939485
chr11	103966282	103968881
chr11	103966882	103969081
chr11	104024623	104028222
chr11	104027223	104031821
chr11	104029023	104032221
chr11	104116093	104117292
chr11	104128092	104130690
chr11	104183891	104185690
chr11	104184291	104185490
chr11	10429934	10431333
chr11	10430134	10431333
chr11	104301918	104303317
chr11	104308518	104313317
chr11	104310118	104312317
chr11	104318318	104320252
chr11	104330053	104332492
chr11	104333093	104335292
chr11	104367281	104368480
chr11	104405456	104408660
chr11	104407256	104409060
chr11	104430060	104432259
chr11	104432860	104433459
chr11	104461057	104463856
chr11	104470964	104472964
chr11	104471164	104472964
chr11	10458673	10461072
chr11	10459073	10460872
chr11	104853314	104854913
chr11	10488820	10491819
chr11	104891707	104893038
chr11	105534772	105541342
chr11	105536172	105541342
chr11	105548142	105549941
chr11	105573493	105575692
chr11	105573893	105575292
chr11	105593693	105595492
chr11	105594893	105596892
chr11	10596751	10597941
chr11	105985451	105987250
chr11	106230699	106233498
chr11	106247991	106250745
chr11	106273776	106276175
chr11	106285589	106288387
chr11	106287588	106288387
chr11	106319788	106321587
chr11	106320588	106321987
chr11	106334188	106336387
chr11	106334788	106338186
chr11	106336988	106338186
chr11	106341587	106343586
chr11	106342587	106343786
chr11	106361987	106364586
chr11	106375787	106377986
chr11	106407184	106412582
[truncated: 19,692 more rows]

## Sheet: H3K4me_MYOD1_overl_reg_bosTau6
Overlap between MYOD predicted transcription factors binding sites and H3K4me data
Chromosome	Start position	End position
chr1	146559709	146560014
chr1	66700869	66701957
chr1	67611938	67613091
chr1	67613278	67615564
chr10	10612232	10613086
chr10	10614763	10615969
chr10	26728634	26730039
chr10	26730233	26731611
chr10	37825452	37826570
chr10	37826702	37828171
chr10	37834299	37835174
chr10	37835174	37836091
chr10	37836899	37837740
chr10	37837753	37837966
chr10	85287315	85289744
chr10	85668207	85670141
chr11	2768122	2768908
chr11	2769812	2769967
chr11	2771781	2772308
chr11	2773180	2774405
chr11	47848710	47849304
chr11	47849501	47849893
chr12	32844772	32845584
chr12	90675729	90676094
chr12	90676807	90677449
chr13	37126572	37130639
chr13	37130827	37131472
chr13	42563377	42565784
chr13	42567532	42568572
chr13	42568635	42572033
chr13	61892311	61892957
chr13	61893591	61894209
chr13	61894209	61895099
chr13	61896536	61897537
chr13	61898843	61899931
chr13	61900287	61901023
chr13	61904766	61905517
chr13	61905623	61906180
chr13	61906742	61907345
chr13	73371201	73371921
chr13	73371921	73372581
chr13	75317626	75318582
chr13	75318585	75319362
chr13	75319412	75320027
chr13	75320467	75320737
chr14	24745726	24747378
chr14	26412307	26414383
chr14	59973630	59974399
chr14	59976525	59977474
chr15	30169987	30171357
chr15	35331357	35332099
chr15	35332687	35333202
chr15	35335042	35335790
chr15	35338587	35339348
chr15	35339348	35340020
chr15	35340291	35340704
chr15	54199978	54201660
chr15	54201745	54203474
chr15	54222855	54223561
chr15	54224965	54225876
chr15	54227475	54228362
chr15	54229622	54230361
chr15	54231601	54232432
chr15	82204873	82207301
chr15	82264522	82265673
chr15	82283418	82286450
chr15	82332398	82333189
chr17	67767806	67768764
chr17	67769966	67770912
chr17	70717056	70717603
chr17	70721307	70722012
chr18	36954760	36956288
chr18	46202052	46202525
chr18	46202937	46203584
chr18	48502399	48503906
chr18	48508985	48509782
chr18	53392000	53394837
chr18	55939700	55940311
chr18	56106563	56107640
chr18	56522291	56523273
chr18	57040372	57040919
chr18	57261870	57262406
chr18	62104191	62104887
chr18	62105083	62106769
chr18	62108579	62109249
chr18	62700351	62702094
chr19	15265750	15267270
chr19	29592088	29592206
chr19	29593999	29594828
chr19	54009164	54010596
chr19	54455502	54458865
chr19	55667160	55669254
chr2	108068458	108069400
chr2	108074360	108075524
chr2	108076118	108076704
chr2	108079226	108079822
chr2	122213643	122214813
chr2	127615343	127615936
chr2	129652917	129653565
chr2	129886694	129888106
chr2	129893974	129895459
chr2	129895939	129899411
chr2	136264828	136265231
chr2	136633163	136635188
chr2	136635399	136635742
chr2	136636155	136637056
chr2	136637351	136638270
chr2	136638270	136639182
chr2	44545473	44546765
chr2	44551151	44551843
chr2	6212012	6213698
chr2	6214071	6214685
chr2	6214796	6215813
chr2	98540629	98541308
chr2	98553900	98554646
chr2	98555115	98555960
chr20	6835123	6836120
chr21	55923544	55924317
chr21	59148331	59150103
chr21	59150103	59151162
chr21	59151212	59151790
chr21	59151951	59153215
chr22	12556689	12557502
chr22	12557502	12560070
chr22	17846914	17847452
chr22	32304202	32304886
chr22	32304886	32305719
chr22	32533881	32534711
chr22	32535352	32536247
chr22	32540092	32541472
chr22	32541596	32542503
chr22	373272	374718
chr22	375156	375691
chr22	53199435	53200441
chr22	53201013	53201985
chr22	53202203	53202830
chr22	53202971	53203328
chr22	53203328	53204169
chr22	60297610	60297978
chr22	60298859	60299195
chr23	18622667	18624590
chr23	50736907	50737840
chr23	50738664	50739377
chr23	50739547	50740350
chr24	50420564	50420860
chr25	1509538	1509893
chr25	2556164	2557556
chr25	26199848	26200830
chr25	26202081	26203497
chr25	26204482	26206229
chr25	26206649	26207954
chr25	26816013	26816264
chr25	27551638	27552795
chr25	27553185	27554796
chr25	27738163	27738565
chr25	3419341	3420019
chr25	3420019	3420525
chr25	3423261	3423750
chr25	3424096	3424441
chr25	3425614	3426524
chr25	3427312	3427888
chr25	36170226	36171493
chr25	42726177	42727856
chr25	42728525	42730266
chr25	7700802	7703632
chr26	12577992	12578164
chr26	12580521	12581345
chr26	12596320	12597249
chr26	12597412	12598256
chr26	34412399	34413331
chr26	34414648	34416454
chr26	8247416	8248396
chr26	8340817	8343363
chr26	8343630	8344573
chr27	311699	313021
chr27	317049	318193
chr27	6736866	6737862
chr28	29796367	29797294
chr28	29800073	29800827
chr28	29802092	29802646
chr28	41655052	41655918
chr28	41655918	41656575
chr28	41656575	41657373
chr28	41657466	41658358
chr28	41660125	41660614
chr28	41660645	41661263
chr28	41661856	41663243
chr28	41663494	41664146
chr28	421023	423488
chr28	43905888	43906480
chr28	43906480	43907301
chr28	43907541	43910318
chr28	43910318	43911056
chr28	43913796	43914677
chr29	45231316	45232229
chr29	45232597	45233222
chr29	50230551	50230725
chr29	50231743	50233267
chr29	50233309	50234924
chr29	50234924	50235661
chr29	50236108	50237207
chr29	50287013	50288526
chr3	19678627	19679112
chr3	19679818	19680260
chr3	19682397	19682765
chr3	19683741	19684301
chr3	27655031	27655501
chr3	27655639	27656713
chr3	28742335	28743028
chr3	28745393	28746783
chr3	43746370	43747496
chr3	43749064	43749997
chr3	83467765	83468812
chr3	94857322	94861329
chr3	94861426	94862229
chr4	113003900	113004352
chr4	113004927	113006319
chr4	113006407	113007534
chr4	4495132	4496523
chr4	4497026	4498009
chr4	54867586	54868487
chr4	54868785	54869747
chr4	54871604	54872503
chr4	88735569	88736419
chr4	88745484	88746317
chr4	88748013	88748626
chr4	88749343	88750627
chr4	88751109	88752101
chr5	10323348	10324335
chr5	10325018	10326351
chr5	10328540	10329355
chr5	10330987	10331277
chr5	50861578	50862885
chr5	56524200	56525180
chr5	57062611	57063952
chr5	57064597	57065007
chr5	65742696	65743554
chr5	65743554	65743893
chr5	74180471	74181093
chr5	74181188	74182085
chr5	74183800	74184711
chr5	74185571	74186558
chr5	88671142	88673704
chr6	92966399	92967865
chr6	92968061	92969015
chr6	92969091	92970562
chr7	19908584	19909693
chr7	22357331	22412607
chr7	22413872	22415657
chr7	50940518	50941496
chr7	50942167	50942997
chr7	64031205	64032175
chr7	97276565	97277353
chr7	97277353	97277823
chr8	60271457	60272135
chr8	60272755	60273292
chr8	60273292	60274031
chr8	60274720	60276597
chr8	60276597	60277725
chr8	76487228	76488164
chr8	82438762	82439438
chr9	61758523	61759889
chr9	61759994	61761499
chr9	77995387	77997845
chrX	128771404	128772514
chrX	128772514	128773089
chrX	128773089	128773804
chrX	40329173	40332341
chrX	4936658	4937499
chrX	4938326	4939221
chrX	4939759	4940433
chrX	84661201	84661442
chrX	84661506	84662295
chrX	85287538	85289436
chrX	85305645	85309073
