# Supplementary material for: Systems Biology Reveals NR2F6 and TGFB1 as Key Regulators of Feed Efficiency in Beef Cattle
Source: Front Genet. 2019 Mar 22;10:230. doi: 10.3389/fgene.2019.00230 (PMC6439317; doi:10.3389/fgene.2019.00230)
Supplement: Supplementary file 11 [file Table_11.XLSX]

## Sheet: Supplementary Table 11
Supplementary Table 11. Differentially connected genes between high and low feed efficiency.
		Number of connections		Category*	Tissue of maximum expression
Gene ID	Gene Name	Low feed efficiency	High feed efficiency
ENSBTAG00000009735	A1BG	83	0	TS	Liver
ENSBTAG00000006447	ACSM3	45	95	TS	Liver
ENSBTAG00000005714	ACTC1	54	0	DE	Muscle
ENSBTAG00000019533	ADTRP	80	0	TS	Liver
ENSBTAG00000002478	AGMAT	87	0	TS	Liver
ENSBTAG00000017294	agp	90	0	TS	Liver
ENSBTAG00000005797	AGXT	0	93	TS	Liver
ENSBTAG00000022571	AKR1C3	0	78	TS	Liver
ENSBTAG00000015676	AMBP	97	49	TS	Liver
ENSBTAG00000009570	ANGPTL8	120	59	TS	Liver
ENSBTAG00000005585	ANXA13	115	63	DE	Liver
ENSBTAG00000005419	AOC1	89	0	TS	Liver
ENSBTAG00000009212	APOA2	116	62	TS	Liver
ENSBTAG00000013452	AQP9	0	72	TS	Liver
ENSBTAG00000015543	ARHGAP35	59	99	SNP	Muscle
ENSBTAG00000026283	ASPH	85	118	SNP	Muscle
ENSBTAG00000012210	C5	64	0	TSSEC	Liver
ENSBTAG00000047491	CACNA1S	69	0	TS	Muscle
ENSBTAG00000017869	CAV1	98	50	DE	Muscle
ENSBTAG00000011021	CES1	89	39	TS	Liver
ENSBTAG00000018253	CHRNA1	0	52	TS	Muscle
ENSBTAG00000017343	COLEC10	97	51	SEC	Liver
ENSBTAG00000016662	CPS1	0	46	TS	Liver
ENSBTAG00000027513	CXCL2	50	0	SEC	Liver
ENSBTAG00000034106	CYP8B1	56	0	TS	Liver
ENSBTAG00000003289	ENSBTAG00000003289	97	0	TS	Liver
ENSBTAG00000021368	ENSBTAG00000021368	95	0	DE	Liver
ENSBTAG00000022395	ENSBTAG00000022395	0	77	TS	Liver
ENSBTAG00000038461	ENSBTAG00000038461	92	0	TS	Liver
ENSBTAG00000039928	ENSBTAG00000039928	50	89	DE	Liver
ENSBTAG00000043978	ENSBTAG00000043978	0	39	SNP	Hypothalamus
ENSBTAG00000047121	ENSBTAG00000047121	62	111	DE	Liver
ENSBTAG00000047700	ENSBTAG00000047700	56	111	DE	Liver
ENSBTAG00000047816	ENSBTAG00000047816	53	96	DE	Liver
ENSBTAG00000030246	ENTPD8	93	0	TS	Liver
ENSBTAG00000016385	F10	130	71	TSSEC	Liver
ENSBTAG00000007148	F2	0	48	TS	Liver
ENSBTAG00000017722	F5	86	0	SEC	Liver
ENSBTAG00000001638	FGA	95	1	TSSEC	Liver
ENSBTAG00000022120	FGB	95	0	TS	Liver
ENSBTAG00000021408	FMO1	0	83	TS	Liver
ENSBTAG00000008300	FN1	119	69	DE	Liver
ENSBTAG00000003329	FST	113	56	DE	Liver
ENSBTAG00000020404	FTCD	58	0	TS	Liver
ENSBTAG00000007194	GUCA2B	0	50	SEC	Muscle
ENSBTAG00000019322	HABP2	93	0	TS	Liver
ENSBTAG00000000123	HAO2	0	77	TS	Liver
ENSBTAG00000003898	HMGCS2	95	0	TS	Liver
ENSBTAG00000003564	HPX	100	42	TSSEC	Liver
ENSBTAG00000012036	HR	119	50	DE	Pituitary
ENSBTAG00000001265	HRG	0	57	TSSEC	Liver
ENSBTAG00000046768	IGFBP1	55	0	DETSSEC	Liver
ENSBTAG00000012163	ITGB1BP2	0	56	TS	Muscle
ENSBTAG00000007846	ITIH3	106	55	TSSEC	Liver
ENSBTAG00000018531	JCHAIN	52	113	DESEC	Liver
ENSBTAG00000011547	KBTBD12	59	0	TS	Muscle
ENSBTAG00000005122	KNG1	85	0	TSSEC	Liver
ENSBTAG00000018926	LEAP2	109	61	TSSEC	Liver
ENSBTAG00000012896	METTL7B	78	113	TS	Liver
ENSBTAG00000037856	MGC152281	101	49	TS	Liver
ENSBTAG00000020219	MSS51	0	53	TS	Muscle
ENSBTAG00000014003	MYF6	0	62	TS	Muscle
ENSBTAG00000018204	MYH1	0	47	DETS	Muscle
ENSBTAG00000000698	MYO18B	0	51	TS	Muscle
ENSBTAG00000009348	OIT3	0	56	SEC	Liver
ENSBTAG00000014315	PBLD	115	55	DE	Liver
ENSBTAG00000024929	PPP1R27	0	51	TS	Muscle
ENSBTAG00000003950	PROC	83	0	TS	Liver
ENSBTAG00000019440	PROZ	74	0	TSSEC	Liver
ENSBTAG00000044115	RIPPLY1	99	0	SNP	Liver
ENSBTAG00000006121	SBK2	0	70	DE	Muscle
ENSBTAG00000026917	SERPINA3-7	0	54	TS	Liver
ENSBTAG00000020859	SERPINF2	0	82	TSSEC	Liver
ENSBTAG00000018563	SFRP2	41	91	DE	Hypothalamus
ENSBTAG00000001865	SGCG	64	0	TS	Muscle
ENSBTAG00000013167	SIGLEC1	126	0	SNP	Liver
ENSBTAG00000008384	SLC25A47	55	0	TS	Liver
ENSBTAG00000046050	SNORA73	41	108	DE	Liver
ENSBTAG00000015558	SPINK1	88	30	SEC	Muscle
ENSBTAG00000017312	SST	0	45	DESEC	Hypothalamus
ENSBTAG00000015470	SYPL2	0	44	TS	Muscle
ENSBTAG00000007196	TAGLN	83	31	DE	Adrenal
ENSBTAG00000020580	TCN1	93	0	SNP	Liver
ENSBTAG00000011738	TFR2	0	48	TS	Liver
ENSBTAG00000038462	TMEM182	49	0	TS	Muscle
ENSBTAG00000032152	TMPRSS6	111	0	TS	Liver
ENSBTAG00000001325	UPB1	91	0	TS	Liver
	*Differentially expresses genes between high and low feed efficiency (DE), tissue specific genes (TS), genes harbouring SNPs reported by literature as being associated with feed efficiency in beef cattle (SNP) and genes encoding proteins secreted in plasma (SEC).
